# Supplementary material for: Unveiling lignocellulolytic potential: a genomic exploration of bacterial lineages within the termite gut
Source: Microbiome. 2024 Oct 15;12:201. doi: 10.1186/s40168-024-01917-7 (PMC11481507; doi:10.1186/s40168-024-01917-7)
Supplement: Supplementary file 2 — Additional file 1: Table S1. Termite gut metagenomes metadata. Table S2. MAG classification, metagenomic relative abundance, and quality statistics. Table S3. Functional classification and activity of CAZyme (sub)families represented in the MAGs analyzed in this study. Table S4. Genomic abundance of CAZymes with lignocellulolytic activity in each MAG of the bacterial lineages depicted in Figure 2. Table S5. Genomic abundance of all CAZymes across all MAGs included in this study. Table S6. Prediction of secretion fate for all GH94 genes and the taxonomy of the respective MAGs. [file 40168_2024_1917_MOESM1_ESM.xlsx]

## Sheet: Table_S1
Table S1. Termite gut metagenomes metadata. Click on [+] or [–] to expand or collapse rows
Family	Subfamily	Lineage	Termite species	Sample ID	COII gene	SRA accession	Number of MAGs	Gut compartment¶	Diet group#	Data source
Mastotermitidae			Mastotermes darwinensis	Md513	MT188750	SRX11048900	61	H	LT	Mies et al, 2024
Mastotermitidae							61
Hodotermopsidae			Hodotermopsis sjoestedti	Hs463	MT211862	SRX11048893	58	H	LT	Mies et al, 2024
Hodotermopsidae							58
Archotermopsidae			Zootermopsis nevadensis	Zx50	MT211879	SRX11048924	26	H	LT	Mies et al, 2024
Archotermopsidae							26
Stolotermitidae			Porotermes adamsoni	Po218	MK736309	SRX11048914	62	H	LT	Mies et al, 2024
Stolotermitidae			Porotermes quadricollis	Pq454	MK922252	SRX11048915	32	H	LT	Mies et al, 2024
Stolotermitidae							94
Hodotermitidae			Hodotermes mossambicus	Hm464	MT211861	SRX11048892	67	H	LT	Mies et al, 2024
Hodotermitidae							67
Kalotermitidae			Calcaritermes temnocephalus	Ct408	MK922267	SRX11048928	64	H	LT	Mies et al, 2024
Kalotermitidae			Cryptotermes cavifrons	Cc175	MK922258	SRX11048894	55	H	LT	Mies et al, 2024
Kalotermitidae			Cryptotermes dudleyi	Cd354	MK922268	SRX11048905	65	H	LT	Mies et al, 2024
Kalotermitidae			Glyptotermes species 5 §	Gx481	MT211858	SRX11048890	85	H	LT	Mies et al, 2024
Kalotermitidae			Glyptotermes species 20 §	Gx485	MT211859	SRX11048891	95	H	LT	Mies et al, 2024
Kalotermitidae			Glyptotermes species 6 §	Gsp477	MK922276	SRX11048889	85	H	LT	Mies et al, 2024
Kalotermitidae			Incisitermes marginipennis	Im510	MT211863	SRX11048895	63	H	LT	Mies et al, 2024
Kalotermitidae			Incisitermes snyderi	Iy174	MK922262	SRX11048896	41	H	LT	Mies et al, 2024
Kalotermitidae			Kalotermes flavicollis	Kf353	MK922269	SRX11048898	61	H	LT	Mies et al, 2024
Kalotermitidae			Neotermes castaneus	Nc350	MK922270	SRX11048902	94	H	LT	Mies et al, 2024
Kalotermitidae			Neotermes cubanus	Ncb351	MK922271	SRX11048903	55	H	LT	Mies et al, 2024
Kalotermitidae			Neotermes meruensis	Nm470	MK922273	SRX11048907	67	H	LT	Mies et al, 2024
Kalotermitidae			Procryptotermes leewardensis	Pcl387	MK922266	SRX11048911	86	H	LT	Mies et al, 2024
Kalotermitidae			Roisinitermes ebogoensis	Roe453	MK922272	SRX11048917	55	H	LT	Mies et al, 2024
Kalotermitidae							971
Rhinotermitidae	Heterotermitinae		Reticulitermes flavipes ‡	Rs511	MT211874	SRX11048918	29	H	LT	Mies et al, 2024
Rhinotermitidae	Prorhinotermitinae		Prorhinotermes canalifrons	Pc512	MT211872	SRX11048910	53	H	LT	Mies et al, 2024
Rhinotermitidae	Rhinotermitinae		Coptotermes formosanus	Cf509	OP594248	SRX11048916	33	H	LT	Mies et al, 2024
Rhinotermitidae							115
Termitidae	Macrotermitinae		Macrotermes cf. amplus	Mx356	MT211864	SRX11048901	28	H	FC	Mies et al, 2024
Termitidae	Macrotermitinae		Odontotermes sp.	TD116	MT211869	SRX11048922	39	H	FC	Mies et al, 2024
	Macrotermitinae						67
Termitidae	Sphaerotermitinae		Sphaerotermes sphaerothorax	Sph363	MT211876	SRX11048919	16	H	WF	Mies et al, 2024
	Sphaerotermitinae						16
Termitidae	Apicotermitinae		Alyscotermes sp.	Aly426	MT211849	SRX11048882	3	H	SF	Mies et al, 2024
Termitidae	Apicotermitinae		Astalotermes quietus	Ast373	MT211850	SRX11048883	13	H	SF	Mies et al, 2024
Termitidae	Apicotermitinae		Euhamitermes sp.	Ehx436	MT211851	SRX11048886	12	H	SF	Mies et al, 2024
Termitidae	Apicotermitinae		Jugositermes tuberculatus	Jx357	MT211878	SRX11048897	15	H	SF	Mies et al, 2024
	Apicotermitinae						43
Termitidae	Syntermitinae		Cornitermes nr. pugnax	Co191P1	KP091688	SAMN03344592	32	P1	WF	Rossmassler et al, 2015
Termitidae	Syntermitinae		Cornitermes nr. pugnax	Co191P3	KP091688	SAMN03344593	22	P3	WF	Rossmassler et al, 2015
Termitidae	Syntermitinae		Cornitermes nr. pugnax	Co191P4	KP091688	SAMN03344594	7	P4	WF	Rossmassler et al, 2015
Termitidae	Syntermitinae		Cornitermes pugnax	Co333	MT211853	SRX11048925	12	H	WF	Mies et al, 2024
Termitidae	Syntermitinae		Embiratermes neotenicus	Emb289P1	KY436202	SAMN13139693	45	P1	SF	Hervé et al, 2020
Termitidae	Syntermitinae		Embiratermes neotenicus	Emb289P3	KY436202	SAMN13139694	52	P3	SF	Hervé et al, 2020
Termitidae	Syntermitinae		Embiratermes neotenicus	Emb289P4	KY436202	SAMN13139695	21	P4	SF	Hervé et al, 2020
Termitidae	Syntermitinae		Labiotermes labralis	Lab288P1	KY436201	SAMN13139696	66	P1	SF	Hervé et al, 2020
Termitidae	Syntermitinae		Labiotermes labralis	Lab288P3	KY436201	SAMN13139697	72	P3	SF	Hervé et al, 2020
Termitidae	Syntermitinae		Labiotermes labralis	Lab288P4	KY436201	SAMN13139698	31	P4	SF	Hervé et al, 2020
	Syntermitinae						360
Termitidae	Termitinae	Cephalotermes_group	Cylindrotermes parvignathus	Cyl330	MT211856	SRX11048885	7	H	WF	Mies et al, 2024
Termitidae	Termitinae	Microcerotermes_group	Microcerotermes parvus	Mp193P1	KP091690	SAMN03344601	1	P1	WF	Rossmassler et al, 2015
Termitidae	Termitinae	Microcerotermes_group	Microcerotermes parvus	Mp193P3	KP091690	SAMN03344602	1	P3	WF	Rossmassler et al, 2015
Termitidae	Termitinae	Microcerotermes_group	Microcerotermes parvus	Mp193P4	KP091690	SAMN03344603	4	P4	WF	Rossmassler et al, 2015
Termitidae	Termitinae	Microcerotermes_group	Microcerotermes sp.	Mcx344	MT211865	SRX11048899	10	H	WF	Mies et al, 2024
Termitidae	Termitinae	Neocapritermes_group	Crepititermes verruculosus	Crp329	MT211854	SRX11048927	6	H	SF	Mies et al, 2024
Termitidae	Termitinae	Neocapritermes_group	Neocapritermes taracua	Nct323	MT211868	SRX11048904	12	H	SF	Mies et al, 2024
Termitidae	Termitinae	Neocapritermes_group	Neocapritermes taracua	Nt197P1	KP091692	SAMN03344610	6	P1	SF	Rossmassler et al, 2015
Termitidae	Termitinae	Neocapritermes_group	Neocapritermes taracua	Nt197P3	KP091692	SAMN03344611	70	P3	SF	Rossmassler et al, 2015
Termitidae	Termitinae	Neocapritermes_group	Neocapritermes taracua	Nt197P4	KP091692	SAMN03344612	11	P4	SF	Rossmassler et al, 2015
Termitidae	Termitinae	Pericapritermes_group	Dicuspiditermes spinitibialis	Xx448	MT211880	SRX11048923	11	H	SF	Mies et al, 2024
Termitidae	Termitinae	Promirotermes_group	Promirotermes sp.	Pmx449	MT211871	SRX11048913	15	H	SF	Mies et al, 2024
Termitidae	Termitinae	Termes_group	Globitermes sulphureus	Glo450	MT211860	SRX11048888	6	H	SF	Mies et al, 2024
Termitidae	Termitinae	Termes_group	Palmitermes impostor	Pal332	MT211870	SRX11048909	11	H	SF	Mies et al, 2024
Termitidae	Termitinae	Termes_group	Spinitermes trispinosus	Spi319	MT211877	SRX11048920	10	H	SF	Mies et al, 2024
Termitidae	Termitinae	Termes_group	Termes hospes	Th196P1	KP091693	SAMN03344613	6	P1	SF	Rossmassler et al, 2015
Termitidae	Termitinae	Termes_group	Termes hospes	Th196P3	KP091693	SAMN03344614	64	P3	SF	Rossmassler et al, 2015
Termitidae	Termitinae	Termes_group	Termes hospes	Th196P4	KP091693	SAMN03344615	27	P4	SF	Rossmassler et al, 2015
	Termitinae						278
Termitidae	Cubitermitinae		Polyspathotermes sulcifrons	Cus372	MT211855	SRX11048929	6	H	SF	Mies et al, 2024
Termitidae	Cubitermitinae		Nitiditermes sp. A †	Cu122P1	KP091689	SAMN03344597	5	P1	SF	Rossmassler et al, 2015
Termitidae	Cubitermitinae		Nitiditermes sp. A †	Cu122P3	KP091689	SAMN03344598	5	P3	SF	Rossmassler et al, 2015
Termitidae	Cubitermitinae		Nitiditermes sp. A †	Cu122P4	KP091689	SAMN03344599	3	P4	SF	Rossmassler et al, 2015
Termitidae	Cubitermitinae		Nitiditermes sp. A †	Cu122P5	KP091689	SAMN03344600	18	P5	SF	Rossmassler et al, 2015
Termitidae	Cubitermitinae		Furculitermes sp.	Fux382	MT211857	SRX11048887	24	H	SF	Mies et al, 2024
Termitidae	Cubitermitinae		Procubitermes nr. undulans	Pcu381	MT211873	SRX11048912	24	H	SF	Mies et al, 2024
	Cubitermitinae						85
Termitidae	Nasutitermitinae		Coatitermes kartaboensis	Coa324	MT211875	SRX11048926	15	H	SF	Mies et al, 2024
Termitidae	Nasutitermitinae		Constrictotermes cavifrons	Cx337	MT211852	SRX11048884	9	H	WF	Mies et al, 2024
Termitidae	Nasutitermitinae		Nasutitermes ephratae	Nx346	MT211867	SRX11048908	8	H	WF	Mies et al, 2024
Termitidae	Nasutitermitinae		Nasutitermes nr. lujae	Nl494	MT211866	SRX11048906	13	H	WF	Mies et al, 2024
Termitidae	Nasutitermitinae		Nasutitermes corniger	Nc150M	KP091691	SAMN03344605	1	M	WF	Rossmassler et al, 2015
Termitidae	Nasutitermitinae		Nasutitermes corniger	Nc150P1	KP091691	SAMN03344606	3	P1	WF	Rossmassler et al, 2015
Termitidae	Nasutitermitinae		Nasutitermes corniger	Nc150P3	KP091691	SAMN03344607	6	P3	WF	Rossmassler et al, 2015
Termitidae	Nasutitermitinae		Nasutitermes corniger	Nc150P4	KP091691	SAMN03344608	9	P4	WF	Rossmassler et al, 2015
Termitidae	Nasutitermitinae		Nasutitermes corniger	Nc150P5	KP091691	SAMN03344609	1	P5	WF	Rossmassler et al, 2015
Termitidae	Nasutitermitinae		Trinervitermes sp.	TD114a	KT184474	SRX11048921	6	H	WF	Mies et al, 2024
	Nasutitermitinae						71
Termitidae							920
Total							2312
‡ Senior synonym of Reticulitermes santonenis
§ Buček A, Wang M, Šobotník J, Hellemans S, Sillam-Dussès D, et al. (2022) Molecular phylogeny reveals the past transoceanic voyages of drywood termites (Isoptera, Kalotermitidae). Mol. Biol. Evol. 39: msac093. https://doi.org/10.1093/molbev/msac093
† Incorrectly identified as Isognathotermes ugandensis in the Genbank record.
# Diet groups: LT, lower termite; FC, fungus-cultivating termite; WF, wood-feeding Termitidae; SF, soil-feeding termites
¶ Gut compartments: M, midgut; H, total hindgut; P1–P5, proctodeal compartments 1–5

## Sheet: Table_S2
Table S2. MAG classification, metagenomic relative abundance, and quality statistics. Click on [+] or [–] to expand or collapse rows.
Phylum	Class	Order	Family	Genus	Bin	Host	# of MAGs	Metagenomic relative abundance (%)	Complete-ness (%)	Contami-nation (%)	Strain heteroge-neity (%)	GC content (%)	Coding density (%)	Assembly size (bp)	# ambiguous bases	# contigs	N50 (contigs)	Mean contig length (bp)	Longest contig (bp)	CheckM markerlineage	# genomes	# markers	# marker sets	Sample ID	Genome accession number	Biosample accession number	Study
Acidobacteriota	Acidobacteriia	Acidobacteriales	Acidobacteriaceae	Edaphobacter	Emb289P4_bin26	Embiratermes neotenicus	1	0.113034	71.2	3.95	87.5	58.3	88.72	3095210	0	531	6562	5829	40488	k__Bacteria (UID3187)	2258	187	116	Emb289P4	GCA_009781125.1	SAMN12581807	Hervé et al. 2020
				Edaphobacter			1
			Acidobacteriaceae				1
		Acidobacteriales					1
Acidobacteriota	Acidobacteriia	UBA6911	UBA6911		Lab288P3_bin89	Labiotermes labralis	1	0.0433334	55.97	1.71	50	54	92.15	1640182	0	263	7418	6236	28027	k__Bacteria (UID3187)	2258	188	117	Lab288P3	GCA_009779365.1	SAMN12581956	Hervé et al. 2020
			UBA6911				1
		UBA6911					1
	Acidobacteriia						2
Acidobacteriota	Holophagae	Holophagales	Holophagaceae	WRHW01	Coa324_bin7	Coatitermes kartaboensis	1	0.16034	67.4	1.28	50	47	90.15	1624430	0	288	6212	5640	20168	k__Bacteria (UID3187)	2258	188	117	Coa324	GCA_031256155.1	SAMN21241230	Mies et al, 2024
Acidobacteriota	Holophagae	Holophagales	Holophagaceae	WRHW01	Mcx344_bin57	Microcerotermes sp.	1	0.201316	80.65	0	0	52.1	89.9	2070508	0	193	13413	10728	37543	k__Bacteria (UID3187)	2258	185	114	Mcx344	GCA_031273105.1	SAMN21241943	Mies et al, 2024
Acidobacteriota	Holophagae	Holophagales	Holophagaceae	WRHW01	Nl494_bin27	Nasutitermes lujae	1	0.229347	61.03	0	0	49.6	88.42	1324934	0	207	7319	6400	19718	k__Bacteria (UID3187)	2258	188	117	Nl494	GCA_031283145.1	SAMN21242199	Mies et al, 2024
Acidobacteriota	Holophagae	Holophagales	Holophagaceae	WRHW01	Nt197P3_bin133	Neocapritermes taracua	1	0.11563	89.26	7.69	18.18	44.9	90.09	2709559	200	143	29354	18946	130656	k__Bacteria (UID3187)	2258	188	117	Nt197P3	GCA_009783055.1	SAMN12582045	Hervé et al. 2020
Acidobacteriota	Holophagae	Holophagales	Holophagaceae	WRHW01	Nt197P3_bin31	Neocapritermes taracua	1	0.0807641	67.06	8.33	15.38	50.6	90.66	1896791	100	66	45159	28737	174871	k__Bacteria (UID3187)	2258	185	114	Nt197P3	GCA_009782855.1	SAMN12582055	Hervé et al. 2020
Acidobacteriota	Holophagae	Holophagales	Holophagaceae	WRHW01	Nx346_bin2	Nasutitermes ephratae	1	0.275659	83.16	5.98	37.5	53.8	87.54	2519424	0	199	17186	12660	56688	k__Bacteria (UID3187)	2258	188	117	Nx346	GCA_031281385.1	SAMN21242279	Mies et al, 2024
				WRHW01			6
			Holophagaceae				6
		Holophagales					6
	Holophagae						6
Acidobacteriota	UBA6911	UBA6911	UBA6911		Ehx436_bin31	Euhamitermes sp.	1	0.104814	70.74	2.42	0	52.8	89.94	2087832	0	399	5768	5232	22853	k__Bacteria (UID3187)	2258	188	117	Ehx436	GCA_031254095.1	SAMN21241333	Mies et al, 2024
Acidobacteriota	UBA6911	UBA6911	UBA6911		Hs463_bin86	Hodotermopsis sjoestedti	1	0.232251	56.93	1.71	0	59.1	88.29	1890727	0	351	5946	5386	31035	k__Bacteria (UID3187)	2258	188	117	Hs463	GCA_031261225.1	SAMN21241749	Mies et al, 2024
Acidobacteriota	UBA6911	UBA6911	UBA6911		Md513_bin91	Mastotermes darwinensis	1	0.143351	96.53	3.42	0	65.3	87.37	3399692	0	67	67616	50741	177208	k__Bacteria (UID3187)	2258	188	117	Md513	GCA_031271905.1	SAMN21242001	Mies et al, 2024
			UBA6911				3
		UBA6911					3
	UBA6911						3
Acidobacteriota	Vicinamibacteria	Vicinamibacterales	UBA2999	WHSN01	Jx357_bin24	Jugositermes tuberculatus	1	0.108761	89.46	4.27	20	63.7	94.06	2561687	0	317	9778	8081	41506	k__Bacteria (UID3187)	2258	188	117	Jx357	GCA_031274845.1	SAMN21241864	Mies et al, 2024
				WHSN01			1
			UBA2999				1
		Vicinamibacterales					1
	Vicinamibacteria						1
Acidobacteriota							12
Actinomycetota	Acidimicrobiia	Acidimicrobiales	Acidimicrobiaceae	WQVT01	Emb289P1_bin40	Embiratermes neotenicus	1	0.12017	71.47	1.71	50	69.2	90.77	3274476	0	620	5802	5281	37300	k__Bacteria (UID1453)	901	171	117	Emb289P1	GCA_009785715.1	SAMN12581730	Hervé et al. 2020
				WQVT01			1
			Acidimicrobiaceae				1
		Acidimicrobiales					1
	Acidimicrobiia						1
Actinomycetota	Actinomycetia	Actinomycetales	Ancillulaceae	Ancillula	Gsp477_bin129	Glyptotermes sp.	1	0.082077	88.68	0	0	37.9	91.39	1802720	0	100	28098	18027	87077	o__Actinomycetales (UID1572)	732	206	120	Gsp477	GCA_031268675.1	SAMN21241381	Mies et al, 2024
Actinomycetota	Actinomycetia	Actinomycetales	Ancillulaceae	Ancillula	Hm464_bin179	Hodotermes mossambicus	1	0.0542208	83.96	0.28	100	34.5	93.76	1518742	0	163	12492	9317	66966	o__Actinomycetales (UID1572)	732	206	120	Hm464	GCA_031262545.1	SAMN21241658	Mies et al, 2024
Actinomycetota	Actinomycetia	Actinomycetales	Ancillulaceae	Ancillula	Im510_bin94	Incisitermes marginipennis	1	0.890021	87.85	0	0	45	86.19	1223808	0	39	36942	31379	105296	o__Actinomycetales (UID1572)	732	206	120	Im510	GCA_031276145.1	SAMN21241815	Mies et al, 2024
Actinomycetota	Actinomycetia	Actinomycetales	Ancillulaceae	Ancillula	Kf353_bin77	Kalotermes flavicollis	1	2.30319	77.99	0	0	49.2	91.59	1070202	0	62	27205	17261	53631	p__Actinobacteria (UID1454)	732	206	120	Kf353	GCA_031273495.1	SAMN21241922	Mies et al, 2024
Actinomycetota	Actinomycetia	Actinomycetales	Ancillulaceae	Ancillula	Ncb351_bin109	Neotermes cubanus	1	0.0574827	55.59	3.35	87.5	35.7	94.97	654672	0	148	4432	4423	17651	o__Actinomycetales (UID1572)	732	206	120	Ncb351	GCA_031284465.1	SAMN21242132	Mies et al, 2024
Actinomycetota	Actinomycetia	Actinomycetales	Ancillulaceae	Ancillula	Pc512_bin108	Prorhinotermes canalifrons	1	0.0603551	51.12	0	0	46.4	94.02	673455	0	17	57830	39615	129656	o__Actinomycetales (UID1572)	732	206	120	Pc512	GCA_031280795.1	SAMN21242299	Mies et al, 2024
				Ancillula			6
Actinomycetota	Actinomycetia	Actinomycetales	Ancillulaceae		Gx485_bin43	Glyptotermes sp.	1	0.116582	76.88	0.14	100	43.5	80.69	1546520	0	157	12682	9850	47544	o__Actinomycetales (UID1572)	732	206	120	Gx485	GCA_031263495.1	SAMN21241607	Mies et al, 2024
Actinomycetota	Actinomycetia	Actinomycetales	Ancillulaceae		Hs463_bin58	Hodotermopsis sjoestedti	1	0.0405529	52.76	0	0	34.4	92.34	709200	0	96	9451	7387	24584	o__Actinomycetales (UID1572)	732	206	120	Hs463	GCA_031260825.1	SAMN21241739	Mies et al, 2024
Actinomycetota	Actinomycetia	Actinomycetales	Ancillulaceae		Ncb351_bin81	Neotermes cubanus	1	0.104311	70.35	0.42	33.33	35.4	94.3	768447	0	92	11579	8352	33521	o__Actinomycetales (UID1572)	732	206	120	Ncb351	GCA_031283665.1	SAMN21242173	Mies et al, 2024
Actinomycetota	Actinomycetia	Actinomycetales	Ancillulaceae		Nm470_bin85	Neotermes meruensis	1	0.265906	69.51	0	0	42	90.98	1119540	0	101	15979	11084	43197	o__Actinomycetales (UID1572)	732	206	120	Nm470	GCA_031281695.1	SAMN21242269	Mies et al, 2024
Actinomycetota	Actinomycetia	Actinomycetales	Ancillulaceae		Roe453_bin28	Roisinitermes ebogoensis	1	0.253044	75.76	2.71	60	33.5	92.35	983309	0	104	13299	9454	56212	o__Actinomycetales (UID1572)	732	206	120	Roe453	GCA_031288355.1	SAMN21242593	Mies et al, 2024
Actinomycetota	Actinomycetia	Actinomycetales	Ancillulaceae		Roe453_bin58	Roisinitermes ebogoensis	1	0.12229	57.29	0	0	33.4	91.16	744745	0	83	11995	8972	46957	o__Actinomycetales (UID1572)	732	206	120	Roe453	GCA_031288095.1	SAMN21242607	Mies et al, 2024
Actinomycetota	Actinomycetia	Actinomycetales	Ancillulaceae		Roe453_bin66	Roisinitermes ebogoensis	1	0.0653473	77.15	0	0	32.1	92.41	1039673	0	116	11705	8962	50622	o__Actinomycetales (UID1572)	732	206	120	Roe453	GCA_031288055.1	SAMN21242609	Mies et al, 2024
			Ancillulaceae				13
Actinomycetota	Actinomycetia	Actinomycetales	Bifidobacteriaceae	WQXJ01	Cd354_bin28	Cryptotermes dudleyi	1	0.0706615	70.11	0.96	50	63.6	88.81	2395003	0	439	5909	5455	18607	p__Actinobacteria (UID1454)	580	288	173	Cd354	GCA_031258055.1	SAMN21241135	Mies et al, 2024
Actinomycetota	Actinomycetia	Actinomycetales	Bifidobacteriaceae	WQXJ01	Cd354_bin95	Cryptotermes dudleyi	1	0.0845703	85.13	2.12	16.67	69.9	87.52	3851054	0	491	10092	7843	38198	p__Actinobacteria (UID1454)	580	288	173	Cd354	GCA_031257375.1	SAMN21241169	Mies et al, 2024
Actinomycetota	Actinomycetia	Actinomycetales	Bifidobacteriaceae	WQXJ01	Ct408_bin70	Calcaritermes temnocephalus	1	0.0499971	73.86	2.22	83.33	63.8	91.4	1919759	0	330	6456	5817	24592	p__Actinobacteria (UID1454)	580	288	173	Ct408	GCA_031255075.1	SAMN21241284	Mies et al, 2024
Actinomycetota	Actinomycetia	Actinomycetales	Bifidobacteriaceae	WQXJ01	Gsp477_bin170	Glyptotermes sp.	1	0.123368	94.51	1.16	0	63.7	90.3	2939960	0	121	36506	24297	156211	o__Actinomycetales (UID1572)	580	288	173	Gsp477	GCA_031268215.1	SAMN21241398	Mies et al, 2024
Actinomycetota	Actinomycetia	Actinomycetales	Bifidobacteriaceae	WQXJ01	Gsp477_bin37	Glyptotermes sp.	1	0.0765636	92.44	1.16	0	60.8	89.62	2739128	0	39	111642	70234	225639	p__Actinobacteria (UID1454)	580	288	173	Gsp477	GCA_031267825.1	SAMN21241418	Mies et al, 2024
Actinomycetota	Actinomycetia	Actinomycetales	Bifidobacteriaceae	WQXJ01	Gx481_bin98	Glyptotermes sp.	1	0.0803856	90.7	4.33	5.56	67.7	86.93	4760239	0	478	13951	9958	58852	o__Actinomycetales (UID1572)	580	288	173	Gx481	GCA_031265345.1	SAMN21241533	Mies et al, 2024
Actinomycetota	Actinomycetia	Actinomycetales	Bifidobacteriaceae	WQXJ01	Gx485_bin147	Glyptotermes sp.	1	0.0575597	53.74	1.64	0	70.7	88.32	1735097	0	343	5344	5058	24054	o__Actinomycetales (UID1572)	580	288	173	Gx485	GCA_031264585.1	SAMN21241559	Mies et al, 2024
Actinomycetota	Actinomycetia	Actinomycetales	Bifidobacteriaceae	WQXJ01	Im510_bin111	Incisitermes marginipennis	1	0.0520451	62.57	1.25	100	68.1	87.89	2362529	0	519	4736	4552	17470	o__Actinomycetales (UID1572)	732	206	120	Im510	GCA_031290875.1	SAMN21241762	Mies et al, 2024
Actinomycetota	Actinomycetia	Actinomycetales	Bifidobacteriaceae	WQXJ01	Im510_bin50	Incisitermes marginipennis	1	0.0416191	55.97	0.42	0	57.6	90.12	1117247	0	232	5004	4815	16075	p__Actinobacteria (UID1454)	732	206	120	Im510	GCA_031276585.1	SAMN21241792	Mies et al, 2024
Actinomycetota	Actinomycetia	Actinomycetales	Bifidobacteriaceae	WQXJ01	Md513_bin114	Mastotermes darwinensis	1	0.456508	92.2	2.22	20	67.5	91.3	2950024	0	81	60353	36420	265396	p__Actinobacteria (UID1454)	580	288	173	Md513	GCA_031272885.1	SAMN21241953	Mies et al, 2024
Actinomycetota	Actinomycetia	Actinomycetales	Bifidobacteriaceae	WQXJ01	Md513_bin16	Mastotermes darwinensis	1	0.0536496	67.4	1.45	0	67.7	90.68	2275266	0	436	5753	5218	20215	o__Actinomycetales (UID1572)	580	288	173	Md513	GCA_031272565.1	SAMN21241969	Mies et al, 2024
Actinomycetota	Actinomycetia	Actinomycetales	Bifidobacteriaceae	WQXJ01	Nc350_bin167	Neotermes castaneus	1	0.102077	92.29	0.29	0	67.5	89.06	2940267	0	70	77878	42003	158723	p__Actinobacteria (UID1454)	580	288	173	Nc350	GCA_031270825.1	SAMN21242067	Mies et al, 2024
Actinomycetota	Actinomycetia	Actinomycetales	Bifidobacteriaceae	WQXJ01	Nm470_bin95	Neotermes meruensis	1	0.319159	95.38	0.19	100	68	89.41	3983880	0	169	34374	23573	113709	o__Actinomycetales (UID1572)	580	288	173	Nm470	GCA_031281585.1	SAMN21242272	Mies et al, 2024
Actinomycetota	Actinomycetia	Actinomycetales	Bifidobacteriaceae	WQXJ01	Pcl387_bin103	Procryptotermes leewardensis	1	0.0970078	86.66	5.61	25	71.9	90.78	2476822	0	240	14840	10320	45420	p__Actinobacteria (UID1454)	580	288	173	Pcl387	GCA_031279575.1	SAMN21242352	Mies et al, 2024
Actinomycetota	Actinomycetia	Actinomycetales	Bifidobacteriaceae	WQXJ01	Pcl387_bin30	Procryptotermes leewardensis	1	0.0557852	82.29	3.61	23.08	65.5	88.2	3146624	0	448	8271	7023	33676	p__Actinobacteria (UID1454)	580	288	173	Pcl387	GCA_031278675.1	SAMN21242396	Mies et al, 2024
Actinomycetota	Actinomycetia	Actinomycetales	Bifidobacteriaceae	WQXJ01	Pcl387_bin33	Procryptotermes leewardensis	1	0.111796	89.4	0.87	0	69.4	90.86	2734968	0	167	28041	16377	94091	o__Actinomycetales (UID1572)	580	288	173	Pcl387	GCA_031278655.1	SAMN21242397	Mies et al, 2024
Actinomycetota	Actinomycetia	Actinomycetales	Bifidobacteriaceae	WQXJ01	Pcl387_bin36	Procryptotermes leewardensis	1	0.050489	75.86	4.08	43.75	69.5	91.17	1999663	0	382	5844	5234	17751	o__Actinomycetales (UID1572)	5449	104	58	Pcl387	GCA_031278665.1	SAMN21242400	Mies et al, 2024
Actinomycetota	Actinomycetia	Actinomycetales	Bifidobacteriaceae	WQXJ01	Pcl387_bin66	Procryptotermes leewardensis	1	0.053299	67.54	8.81	19.23	70.3	90.33	2125303	0	474	4634	4483	20042	o__Actinomycetales (UID1572)	580	288	173	Pcl387	GCA_031278355.1	SAMN21242415	Mies et al, 2024
Actinomycetota	Actinomycetia	Actinomycetales	Bifidobacteriaceae	WQXJ01	Pcl387_bin9	Procryptotermes leewardensis	1	0.0669732	91.33	3.7	0	69.1	89.82	2621345	0	286	11989	9165	49429	o__Actinomycetales (UID1572)	580	288	173	Pcl387	GCA_031278075.1	SAMN21242428	Mies et al, 2024
Actinomycetota	Actinomycetia	Actinomycetales	Bifidobacteriaceae	WQXJ01	Roe453_bin60	Roisinitermes ebogoensis	1	0.0485928	52.32	6.98	27.27	66.2	89.42	1507993	0	407	3661	3705	13302	o__Actinomycetales (UID1572)	580	288	173	Roe453	GCA_031288075.1	SAMN21242608	Mies et al, 2024
				WQXJ01			20
Actinomycetota	Actinomycetia	Actinomycetales	Bifidobacteriaceae	WQYN01	Cf509_bin52	Coptotermes formosanus	1	0.0133588	53.82	0	0	55.5	91.96	1154300	0	244	5056	4730	13534	o__Actinomycetales (UID1572)	580	288	173	Cf509	GCA_031256885.1	SAMN21241193	Mies et al, 2024
Actinomycetota	Actinomycetia	Actinomycetales	Bifidobacteriaceae	WQYN01	Ct408_bin133	Calcaritermes temnocephalus	1	0.0542551	89.26	0.26	50	64.6	90.93	2212108	0	206	14898	10738	49260	p__Actinobacteria (UID1454)	580	288	173	Ct408	GCA_031255835.1	SAMN21241246	Mies et al, 2024
Actinomycetota	Actinomycetia	Actinomycetales	Bifidobacteriaceae	WQYN01	Gsp477_bin183	Glyptotermes sp.	1	0.0361316	68.93	1.93	25	65.1	88.96	2980821	0	507	6634	5879	28180	p__Actinobacteria (UID1454)	580	288	173	Gsp477	GCA_031268115.1	SAMN21241404	Mies et al, 2024
Actinomycetota	Actinomycetia	Actinomycetales	Bifidobacteriaceae	WQYN01	Gx481_bin29	Glyptotermes sp.	1	0.0706216	81.79	4.41	0	66.9	89.79	2990044	0	408	8732	7328	42731	p__Actinobacteria (UID1454)	580	288	173	Gx481	GCA_031266115.1	SAMN21241503	Mies et al, 2024
Actinomycetota	Actinomycetia	Actinomycetales	Bifidobacteriaceae	WQYN01	Gx485_bin106	Glyptotermes sp.	1	0.0499496	73.51	5.61	20	67.2	90.71	2696975	0	439	7304	6143	34041	p__Actinobacteria (UID1454)	580	288	173	Gx485	GCA_031265195.1	SAMN21241537	Mies et al, 2024
Actinomycetota	Actinomycetia	Actinomycetales	Bifidobacteriaceae	WQYN01	Pq454_bin62	Porotermes quadricollis	1	0.0693138	63.33	1.45	0	70.8	89.77	1938161	0	430	4714	4507	20488	o__Actinomycetales (UID1572)	580	288	173	Pq454	GCA_031289035.1	SAMN21242559	Mies et al, 2024
				WQYN01			6
Actinomycetota	Actinomycetia	Actinomycetales	Bifidobacteriaceae		Hm464_bin88	Hodotermes mossambicus	1	0.0849413	70.36	1.53	100	70.3	89.29	1842044	0	345	5908	5339	25134	p__Actinobacteria (UID1454)	732	206	120	Hm464	GCA_031261885.1	SAMN21241689	Mies et al, 2024
			Bifidobacteriaceae				27
		Actinomycetales					40
Actinomycetota	Actinomycetia	Cellulomonadales	Cellulomonadaceae	Cellulomonas	Emb289P3_bin110	Embiratermes neotenicus	1	0.0334841	66.84	0.87	50	68	89.67	2403486	0	501	4992	4797	16261	o__Actinomycetales (UID1572)	580	288	173	Emb289P3	GCA_009785225.1	SAMN12581754	Hervé et al. 2020
Actinomycetota	Actinomycetia	Cellulomonadales	Cellulomonadaceae	Cellulomonas	Emb289P3_bin125	Embiratermes neotenicus	1	0.145665	97.69	0	0	70.5	89.38	2477772	0	39	90121	63532	187518	k__Bacteria (UID203)	580	288	173	Emb289P3	GCA_009785115.1	SAMN12581761	Hervé et al. 2020
Actinomycetota	Actinomycetia	Cellulomonadales	Cellulomonadaceae	Cellulomonas	Lab288P3_bin128	Labiotermes labralis	1	0.0303407	74.5	0.58	0	69.3	88.43	2364598	0	430	6025	5499	18535	o__Actinomycetales (UID1572)	580	288	173	Lab288P3	GCA_009783975.1	SAMN12581904	Hervé et al. 2020
Actinomycetota	Actinomycetia	Cellulomonadales	Cellulomonadaceae	Cellulomonas	Lab288P3_bin39	Labiotermes labralis	1	0.115764	94.89	1.2	40	68.1	88.52	3293142	0	178	26513	18500	85368	o__Actinomycetales (UID1572)	580	288	173	Lab288P3	GCA_009779535.1	SAMN12581945	Hervé et al. 2020
Actinomycetota	Actinomycetia	Cellulomonadales	Cellulomonadaceae	Cellulomonas	Lab288P4_bin104	Labiotermes labralis	1	0.127983	97.4	0.67	0	68	88.57	3333795	0	125	42807	26670	136125	o__Actinomycetales (UID1572)	580	288	173	Lab288P4	GCA_009779195.1	SAMN12581964	Hervé et al. 2020
Actinomycetota	Actinomycetia	Cellulomonadales	Cellulomonadaceae	Cellulomonas	Lab288P4_bin27	Labiotermes labralis	1	0.0342706	53.74	9.68	4.17	69.4	89.63	2085577	0	532	3991	3920	11726	o__Actinomycetales (UID1572)	580	288	173	Lab288P4	GCA_009779085.1	SAMN12581971	Hervé et al. 2020
Actinomycetota	Actinomycetia	Cellulomonadales	Cellulomonadaceae	Cellulomonas	Rs511_bin76	Reticulitermes flavipes	1	0.0357748	52.23	0.58	0	71.1	89.18	1514663	0	370	4126	4093	13351	o__Actinomycetales (UID1572)	580	288	173	Rs511	GCA_031286965.1	SAMN21242646	Mies et al, 2024
Actinomycetota	Actinomycetia	Cellulomonadales	Cellulomonadaceae	Cellulomonas	Th196P3_bin61	Termes hospes	1	0.22037	96.63	0	0	70.7	88.13	3322482	0	101	55454	32895	123049	o__Actinomycetales (UID1572)	580	288	173	Th196P3	GCA_009777345.1	SAMN12582154	Hervé et al. 2020
				Cellulomonas			8
Actinomycetota	Actinomycetia	Cellulomonadales	Cellulomonadaceae	Xylanimonas	Co333_bin51	Cornitermes pugnax	1	0.202052	93.9	1.16	0	61.4	90.08	2497688	0	88	47578	28382	138024	o__Actinomycetales (UID1572)	580	287	172	Co333	GCA_031256435.1	SAMN21241215	Mies et al, 2024
Actinomycetota	Actinomycetia	Cellulomonadales	Cellulomonadaceae	Xylanimonas	Lab288P1_bin101	Labiotermes labralis	1	0.0285723	80.86	0.58	0	63.1	91.26	2390062	0	259	12134	9228	54109	o__Actinomycetales (UID1572)	580	287	172	Lab288P1	GCA_009780755.1	SAMN12581826	Hervé et al. 2020
Actinomycetota	Actinomycetia	Cellulomonadales	Cellulomonadaceae	Xylanimonas	Nl494_bin31	Nasutitermes lujae	1	0.139406	70.26	0.58	0	63.2	91.48	1566057	0	255	6818	6141	21049	o__Actinomycetales (UID1572)	580	287	172	Nl494	GCA_031283115.1	SAMN21242200	Mies et al, 2024
Actinomycetota	Actinomycetia	Cellulomonadales	Cellulomonadaceae	Xylanimonas	Nl494_bin75	Nasutitermes lujae	1	0.143877	64.79	1.26	0	57.8	90.26	1498866	0	228	6898	6573	30633	o__Actinomycetales (UID1572)	580	287	172	Nl494	GCA_031282935.1	SAMN21242208	Mies et al, 2024
				Xylanimonas			4
			Cellulomonadaceae				12
		Cellulomonadales					12
Actinomycetota	Actinomycetia	Corynebacteriales	Nocardiaceae	Rhodococcus	Lab288P1_bin83	Labiotermes labralis	1	0.0828624	77.2	6.55	7.69	68.9	91.37	4111179	0	625	8122	6577	58339	o__Actinomycetales (UID1815)	120	574	266	Lab288P1	GCA_009784495.1	SAMN12581882	Hervé et al. 2020
				Rhodococcus			1
			Nocardiaceae				1
		Corynebacteriales					1
Actinomycetota	Actinomycetia	Microbacteriales	Microbacteriaceae	Gryllotalpicola	Lab288P1_bin103	Labiotermes labralis	1	0.101419	89.64	2.36	22.22	70.7	92.35	2953644	0	41	126086	72040	406305	o__Actinomycetales (UID1593)	69	400	198	Lab288P1	GCA_009780695.1	SAMN12581828	Hervé et al. 2020
Actinomycetota	Actinomycetia	Microbacteriales	Microbacteriaceae	Gryllotalpicola	Lab288P3_bin96	Labiotermes labralis	1	0.0419206	82.92	1.04	0	71	92.55	2619654	0	311	10657	8423	36582	o__Actinomycetales (UID1593)	69	400	198	Lab288P3	GCA_009779305.1	SAMN12581959	Hervé et al. 2020
				Gryllotalpicola			2
Actinomycetota	Actinomycetia	Microbacteriales	Microbacteriaceae	Microbacterium	Pcu381_bin11	Procubitermes undulans	1	0.950545	61.4	0	0	67.8	92.13	1680511	0	3	630192	560170	707103	k__Bacteria (UID203)	5449	103	57	Pcu381	GCA_031277945.1	SAMN21242434	Mies et al, 2024
Actinomycetota	Actinomycetia	Microbacteriales	Microbacteriaceae	Microbacterium	Pcu381_bin15	Procubitermes undulans	1	0.379606	97.31	1.01	20	70.7	91.71	4007343	0	223	30930	17970	103698	o__Actinomycetales (UID1593)	69	400	198	Pcu381	GCA_031277885.1	SAMN21242436	Mies et al, 2024
Actinomycetota	Actinomycetia	Microbacteriales	Microbacteriaceae	Microbacterium	Sph363_bin42	Sphaerotermes sphaerothorax	1	0.46182	70.84	2.99	54.55	69.6	93.82	3020014	0	535	6311	5644	34217	o__Actinomycetales (UID1593)	69	400	198	Sph363	GCA_031286555.1	SAMN21242661	Mies et al, 2024
				Microbacterium			3
			Microbacteriaceae				5
		Microbacteriales					5
Actinomycetota	Actinomycetia	Micrococcales	Micrococcaceae	Galactobacter	Pcu381_bin21	Procubitermes undulans	1	0.781716	98.93	1.49	0	70.8	89.03	3618316	0	18	287565	201017	665985	f__Micrococcaceae (UID1623)	39	457	218	Pcu381	GCA_031277795.1	SAMN21242440	Mies et al, 2024
				Galactobacter			1
			Micrococcaceae				1
Actinomycetota	Actinomycetia	Micrococcales	Promicromonosporaceae	WQXJ01	Emb289P3_bin154	Embiratermes neotenicus	1	0.0892134	90.85	0.58	0	62.4	89.4	2355854	0	111	38498	21223	114492	o__Actinomycetales (UID1572)	580	288	173	Emb289P3	GCA_009784895.1	SAMN12581772	Hervé et al. 2020
Actinomycetota	Actinomycetia	Micrococcales	Promicromonosporaceae	WQXJ01	Nt197P3_bin39	Neocapritermes taracua	1	0.0408358	66.51	6.9	17.65	59	88.94	1849645	100	333	6572	5554	31145	p__Actinobacteria (UID1454)	580	288	173	Nt197P3	GCA_009782755.1	SAMN12582059	Hervé et al. 2020
				WQXJ01			2
Actinomycetota	Actinomycetia	Micrococcales	Promicromonosporaceae	WQYN01	Emb289P3_bin96	Embiratermes neotenicus	1	0.0665293	82.47	1.83	60	65.8	89.86	2562282	0	254	14764	10087	43781	o__Actinomycetales (UID1572)	580	288	173	Emb289P3	GCA_009781225.1	SAMN12581802	Hervé et al. 2020
				WQYN01			1
			Promicromonosporaceae				3
Actinomycetota	Actinomycetia	Micrococcales	Sanguibacteraceae	Xylanimonas	Nt197P3_bin111	Neocapritermes taracua	1	0.231054	100	3.05	12.5	73.1	92.55	3975351	100	120	52745	33127	176541	o__Actinomycetales (UID1572)	580	287	172	Nt197P3	GCA_009783295.1	SAMN12582033	Hervé et al. 2020
Actinomycetota	Actinomycetia	Micrococcales	Sanguibacteraceae	Xylanimonas	Nt197P3_bin3	Neocapritermes taracua	1	0.0431683	73.55	1.16	0	68.7	91.41	2006558	100	368	5945	5452	25082	o__Actinomycetales (UID1572)	580	287	172	Nt197P3	GCA_009782865.1	SAMN12582054	Hervé et al. 2020
Actinomycetota	Actinomycetia	Micrococcales	Sanguibacteraceae	Xylanimonas	Nt197P3_bin55	Neocapritermes taracua	1	0.0605224	67.33	7.13	68.75	58.9	90.56	2243703	600	434	5543	5168	26271	o__Actinomycetales (UID1572)	580	287	172	Nt197P3	GCA_009782595.1	SAMN12582068	Hervé et al. 2020
				Xylanimonas			3
			Sanguibacteraceae				3
		Micrococcales					7
Actinomycetota	Actinomycetia	Mycobacteriales	Jatrophihabitantaceae	WQZC01	Emb289P4_bin49	Embiratermes neotenicus	1	0.0686691	79.62	2.76	8.33	70.4	89.1	2690943	0	313	11380	8597	42521	o__Actinomycetales (UID1802)	274	388	214	Emb289P4	GCA_009780925.1	SAMN12581817	Hervé et al. 2020
				WQZC01			1
Actinomycetota	Actinomycetia	Mycobacteriales	Jatrophihabitantaceae		Jx357_bin38	Jugositermes tuberculatus	1	0.10141	56.1	1.27	0	72.1	86.88	1628509	0	349	4815	4666	15983	o__Actinomycetales (UID1802)	274	388	214	Jx357	GCA_031274745.1	SAMN21241869	Mies et al, 2024
			Jatrophihabitantaceae				2
Actinomycetota	Actinomycetia	Mycobacteriales	Mycobacteriaceae	Gordonia	Pcu381_bin17	Procubitermes undulans	1	0.185812	50.25	0.36	0	66.9	92.85	2142058	0	505	4333	4241	13112	o__Actinomycetales (UID1814)	148	572	276	Pcu381	GCA_031277875.1	SAMN21242437	Mies et al, 2024
				Gordonia			1
			Mycobacteriaceae				1
		Mycobacteriales					3
Actinomycetota	Actinomycetia	Propionibacteriales	Nocardioidaceae	Nocardioides	Lab288P1_bin133	Labiotermes labralis	1	0.18906	97.67	0.85	33.33	71.3	92.48	3675876	0	152	39148	24183	181078	o__Actinomycetales (UID1697)	387	330	193	Lab288P1	GCA_009780515.1	SAMN12581838	Hervé et al. 2020
Actinomycetota	Actinomycetia	Propionibacteriales	Nocardioidaceae	Nocardioides	Lab288P3_bin164	Labiotermes labralis	1	0.0819963	96.2	3.15	11.11	71.5	92.51	3569346	0	135	38551	26439	123894	o__Actinomycetales (UID1697)	387	330	193	Lab288P3	GCA_009783825.1	SAMN12581914	Hervé et al. 2020
				Nocardioides			2
			Nocardioidaceae				2
Actinomycetota	Actinomycetia	Propionibacteriales	Propionibacteriaceae	Propionicimonas	Gsp477_bin187	Glyptotermes sp.	1	0.0330339	73.03	0.69	0	62.7	90.5	2234425	0	385	6391	5803	26364	o__Actinomycetales (UID1697)	387	330	193	Gsp477	GCA_031268065.1	SAMN21241406	Mies et al, 2024
Actinomycetota	Actinomycetia	Propionibacteriales	Propionibacteriaceae	Propionicimonas	Gx481_bin65	Glyptotermes sp.	1	0.0637971	65.08	1.77	20	61.8	90.84	1873755	0	368	5383	5091	17134	o__Actinomycetales (UID1697)	387	330	193	Gx481	GCA_031265725.1	SAMN21241520	Mies et al, 2024
Actinomycetota	Actinomycetia	Propionibacteriales	Propionibacteriaceae	Propionicimonas	Md513_bin123	Mastotermes darwinensis	1	0.0736458	89.05	0.78	0	62.9	90.64	2569877	0	171	20298	15028	55621	o__Actinomycetales (UID1697)	387	330	193	Md513	GCA_031272825.1	SAMN21241960	Mies et al, 2024
Actinomycetota	Actinomycetia	Propionibacteriales	Propionibacteriaceae	Propionicimonas	Md513_bin133	Mastotermes darwinensis	1	0.0484853	51.78	0.07	0	66.7	93.84	1177389	0	240	5550	4905	21091	o__Actinomycetales (UID1697)	387	330	193	Md513	GCA_031272685.1	SAMN21241964	Mies et al, 2024
Actinomycetota	Actinomycetia	Propionibacteriales	Propionibacteriaceae	Propionicimonas	Md513_bin21	Mastotermes darwinensis	1	0.121824	90.56	0	0	64.4	91.43	2233753	0	67	57144	33339	187952	o__Actinomycetales (UID1697)	387	330	193	Md513	GCA_031272505.1	SAMN21241972	Mies et al, 2024
Actinomycetota	Actinomycetia	Propionibacteriales	Propionibacteriaceae	Propionicimonas	Md513_bin65	Mastotermes darwinensis	1	0.067429	88.61	2.76	0	68.8	90.12	2427624	0	240	13145	10115	47143	o__Actinomycetales (UID1697)	387	330	193	Md513	GCA_031272195.1	SAMN21241987	Mies et al, 2024
Actinomycetota	Actinomycetia	Propionibacteriales	Propionibacteriaceae	Propionicimonas	Md513_bin89	Mastotermes darwinensis	1	0.144426	91.28	1.04	0	65.3	93.22	2703676	0	49	83902	55177	503322	o__Actinomycetales (UID1697)	387	330	193	Md513	GCA_031271975.1	SAMN21241999	Mies et al, 2024
Actinomycetota	Actinomycetia	Propionibacteriales	Propionibacteriaceae	Propionicimonas	Nt197P3_bin90	Neocapritermes taracua	1	0.0407274	80.16	1.04	25	53.2	90.81	1718263	0	189	11993	9091	44869	o__Actinomycetales (UID1697)	387	330	193	Nt197P3	GCA_009778535.1	SAMN12582090	Hervé et al. 2020
Actinomycetota	Actinomycetia	Propionibacteriales	Propionibacteriaceae	Propionicimonas	Rs511_bin22	Reticulitermes flavipes	1	0.0367561	65.78	0.78	0	57.9	90.17	1636903	0	267	7019	6130	24180	o__Actinomycetales (UID1697)	387	330	193	Rs511	GCA_031287505.1	SAMN21242628	Mies et al, 2024
				Propionicimonas			9
Actinomycetota	Actinomycetia	Propionibacteriales	Propionibacteriaceae	WQYJ01	Ast373_bin3	Astalotermes quietus	1	0.156005	74.02	2.07	75	59.4	91.21	2225361	0	316	8132	7042	25027	o__Actinomycetales (UID1697)	387	330	193	Ast373	GCA_031260385.1	SAMN21241046	Mies et al, 2024
Actinomycetota	Actinomycetia	Propionibacteriales	Propionibacteriaceae	WQYJ01	Co333_bin13	Cornitermes pugnax	1	0.256481	91.64	1.3	0	53.3	90.34	2109050	0	28	141148	75323	240050	o__Actinomycetales (UID1697)	387	330	193	Co333	GCA_031256725.1	SAMN21241205	Mies et al, 2024
Actinomycetota	Actinomycetia	Propionibacteriales	Propionibacteriaceae	WQYJ01	Ct408_bin65	Calcaritermes temnocephalus	1	0.0348607	64.74	6.39	55.56	70.3	89.68	2259271	0	527	4357	4287	13566	o__Actinomycetales (UID1697)	387	330	193	Ct408	GCA_031255125.1	SAMN21241281	Mies et al, 2024
Actinomycetota	Actinomycetia	Propionibacteriales	Propionibacteriaceae	WQYJ01	Ehx436_bin24	Euhamitermes sp.	1	0.166229	78.35	0.83	33.33	67.2	91.08	3050922	0	365	10435	8358	39841	o__Actinomycetales (UID1697)	387	330	193	Ehx436	GCA_031254155.1	SAMN21241331	Mies et al, 2024
Actinomycetota	Actinomycetia	Propionibacteriales	Propionibacteriaceae	WQYJ01	Emb289P3_bin87	Embiratermes neotenicus	1	0.0324243	80.59	0.78	0	55.8	90.14	2007603	0	253	9696	7935	31111	o__Actinomycetales (UID1530)	387	330	193	Emb289P3	GCA_009781325.1	SAMN12581798	Hervé et al. 2020
Actinomycetota	Actinomycetia	Propionibacteriales	Propionibacteriaceae	WQYJ01	Emb289P4_bin58	Embiratermes neotenicus	1	0.201817	92.67	1.47	25	65.1	89.73	2784349	0	45	86528	61874	279835	o__Actinomycetales (UID1697)	387	330	193	Emb289P4	GCA_009780915.1	SAMN12581818	Hervé et al. 2020
Actinomycetota	Actinomycetia	Propionibacteriales	Propionibacteriaceae	WQYJ01	Gsp477_bin141	Glyptotermes sp.	1	0.0427574	88.95	1.09	0	66.7	86.89	2498878	0	220	15345	11358	53423	o__Actinomycetales (UID1697)	387	330	193	Gsp477	GCA_031268515.1	SAMN21241385	Mies et al, 2024
Actinomycetota	Actinomycetia	Propionibacteriales	Propionibacteriaceae	WQYJ01	Gsp477_bin63	Glyptotermes sp.	1	0.062605	91.19	1.78	40	68.7	90.12	2852542	0	76	66891	37533	136289	o__Actinomycetales (UID1697)	387	330	193	Gsp477	GCA_031267645.1	SAMN21241431	Mies et al, 2024
Actinomycetota	Actinomycetia	Propionibacteriales	Propionibacteriaceae	WQYJ01	Gx481_bin159	Glyptotermes sp.	1	0.135366	88.56	1.55	0	69.2	87.92	3283945	0	106	61439	30980	164859	o__Actinomycetales (UID1697)	387	330	193	Gx481	GCA_031266665.1	SAMN21241475	Mies et al, 2024
Actinomycetota	Actinomycetia	Propionibacteriales	Propionibacteriaceae	WQYJ01	Gx481_bin45	Glyptotermes sp.	1	0.192144	91.28	1.93	0	67.6	88.94	3118534	0	70	87564	44550	257471	o__Actinomycetales (UID1697)	387	330	193	Gx481	GCA_031265875.1	SAMN21241513	Mies et al, 2024
Actinomycetota	Actinomycetia	Propionibacteriales	Propionibacteriaceae	WQYJ01	Gx485_bin235	Glyptotermes sp.	1	0.045364	77.76	6.11	11.54	69.1	88.5	2470281	0	493	5399	5010	19049	o__Actinomycetales (UID1697)	387	330	193	Gx485	GCA_031263705.1	SAMN21241597	Mies et al, 2024
Actinomycetota	Actinomycetia	Propionibacteriales	Propionibacteriaceae	WQYJ01	Hm464_bin142	Hodotermes mossambicus	1	0.046377	74.62	0.95	50	62	87.3	1727704	0	257	7904	6722	31444	o__Actinomycetales (UID1697)	387	330	193	Hm464	GCA_031262845.1	SAMN21241642	Mies et al, 2024
Actinomycetota	Actinomycetia	Propionibacteriales	Propionibacteriaceae	WQYJ01	Hm464_bin178	Hodotermes mossambicus	1	0.0800334	91.8	0.52	0	64.9	88.65	2843673	0	49	91568	58034	247551	o__Actinomycetales (UID1697)	387	330	193	Hm464	GCA_031262485.1	SAMN21241657	Mies et al, 2024
Actinomycetota	Actinomycetia	Propionibacteriales	Propionibacteriaceae	WQYJ01	Hs463_bin120	Hodotermopsis sjoestedti	1	0.0588165	87.66	1.21	50	59.8	90.49	2815893	0	112	40364	25141	132331	k__Bacteria (UID203)	387	330	193	Hs463	GCA_031261485.1	SAMN21241709	Mies et al, 2024
Actinomycetota	Actinomycetia	Propionibacteriales	Propionibacteriaceae	WQYJ01	Lab288P4_bin17	Labiotermes labralis	1	0.317051	64.63	0.52	100	60.8	88.65	2250974	0	231	14507	9744	77078	o__Actinomycetales (UID1530)	387	330	193	Lab288P4	GCA_009779115.1	SAMN12581968	Hervé et al. 2020
Actinomycetota	Actinomycetia	Propionibacteriales	Propionibacteriaceae	WQYJ01	Lab288P4_bin79	Labiotermes labralis	1	0.160075	65.71	0	0	61.4	88.58	2265346	0	234	13002	9680	54660	o__Actinomycetales (UID1697)	387	330	193	Lab288P4	GCA_009778725.1	SAMN12581986	Hervé et al. 2020
Actinomycetota	Actinomycetia	Propionibacteriales	Propionibacteriaceae	WQYJ01	Md513_bin121	Mastotermes darwinensis	1	0.194195	83.08	3.45	40	71.2	90.03	2958726	0	239	17261	12379	58969	o__Actinomycetales (UID1697)	387	330	193	Md513	GCA_031272805.1	SAMN21241958	Mies et al, 2024
Actinomycetota	Actinomycetia	Propionibacteriales	Propionibacteriaceae	WQYJ01	Nc350_bin46	Neotermes castaneus	1	0.328186	57.91	3.51	55.56	70.4	89.96	2435871	0	455	5712	5353	81329	o__Actinomycetales (UID1697)	387	330	193	Nc350	GCA_031269725.1	SAMN21242105	Mies et al, 2024
Actinomycetota	Actinomycetia	Propionibacteriales	Propionibacteriaceae	WQYJ01	Nt197P3_bin23	Neocapritermes taracua	1	0.0600166	81.88	0.78	0	55	90.72	1639263	100	34	90773	48210	148211	o__Actinomycetales (UID1530)	387	330	193	Nt197P3	GCA_009782915.1	SAMN12582051	Hervé et al. 2020
Actinomycetota	Actinomycetia	Propionibacteriales	Propionibacteriaceae	WQYJ01	Nt197P3_bin38	Neocapritermes taracua	1	0.112251	89.48	7.6	19.05	53.7	91.24	1875921	0	26	134844	72150	249305	o__Actinomycetales (UID1530)	387	330	193	Nt197P3	GCA_009782785.1	SAMN12582058	Hervé et al. 2020
Actinomycetota	Actinomycetia	Propionibacteriales	Propionibacteriaceae	WQYJ01	TD116_bin13	Odontotermes sp.	1	0.237781	84.59	2.33	60	62	87.9	3039006	0	310	12954	9803	40421	o__Actinomycetales (UID1530)	387	330	193	TD116	GCA_031286045.1	SAMN21242684	Mies et al, 2024
Actinomycetota	Actinomycetia	Propionibacteriales	Propionibacteriaceae	WQYJ01	TD116_bin43	Odontotermes sp.	1	0.404724	89.74	1.3	0	62.7	89.06	2680081	0	37	130040	72434	208960	o__Actinomycetales (UID1530)	387	330	193	TD116	GCA_031285845.1	SAMN21242694	Mies et al, 2024
Actinomycetota	Actinomycetia	Propionibacteriales	Propionibacteriaceae	WQYJ01	TD116_bin66	Odontotermes sp.	1	0.317808	84.38	1.47	0	60.6	88.99	2542282	0	174	22052	14610	67422	o__Actinomycetales (UID1697)	387	330	193	TD116	GCA_031285505.1	SAMN21242709	Mies et al, 2024
				WQYJ01			23
Actinomycetota	Actinomycetia	Propionibacteriales	Propionibacteriaceae	WRGV01	Ct408_bin103	Calcaritermes temnocephalus	1	0.0337705	86.73	1.15	66.67	62.4	90.36	1607479	0	212	9460	7582	21426	o__Actinomycetales (UID1697)	622	259	152	Ct408	GCA_031255975.1	SAMN21241239	Mies et al, 2024
Actinomycetota	Actinomycetia	Propionibacteriales	Propionibacteriaceae	WRGV01	Cu122P5_bin14	Nitiditermes sp. A	1	0.219895	76.75	0.83	33.33	70.5	91.5	2126483	0	354	6843	6007	31811	o__Actinomycetales (UID1697)	622	259	152	Cu122P5	GCA_009785885.1	SAMN12581689	Hervé et al. 2020
Actinomycetota	Actinomycetia	Propionibacteriales	Propionibacteriaceae	WRGV01	Emb289P4_bin20	Embiratermes neotenicus	1	0.422489	74.83	1.3	66.67	62	91.95	2014469	0	232	12635	8683	90335	o__Actinomycetales (UID1697)	387	330	193	Emb289P4	GCA_009781145.1	SAMN12581806	Hervé et al. 2020
Actinomycetota	Actinomycetia	Propionibacteriales	Propionibacteriaceae	WRGV01	Emb289P4_bin9	Embiratermes neotenicus	1	0.0952766	56.03	7.68	72	59.8	90.91	1511678	0	323	4853	4680	19936	o__Actinomycetales (UID1697)	5449	104	58	Emb289P4	GCA_009780815.1	SAMN12581823	Hervé et al. 2020
Actinomycetota	Actinomycetia	Propionibacteriales	Propionibacteriaceae	WRGV01	Gsp477_bin82	Glyptotermes sp.	1	0.0528097	90.02	0	0	53	87.61	1692476	0	97	25098	17448	71059	o__Actinomycetales (UID1697)	622	259	152	Gsp477	GCA_031267295.1	SAMN21241443	Mies et al, 2024
Actinomycetota	Actinomycetia	Propionibacteriales	Propionibacteriaceae	WRGV01	Hs463_bin124	Hodotermopsis sjoestedti	1	0.252885	86.73	0.88	100	60.8	89.7	1719481	0	25	121305	68779	320076	o__Actinomycetales (UID1697)	622	258	152	Hs463	GCA_031261455.1	SAMN21241710	Mies et al, 2024
Actinomycetota	Actinomycetia	Propionibacteriales	Propionibacteriaceae	WRGV01	Lab288P4_bin49	Labiotermes labralis	1	0.282593	78.19	1.96	85.71	64.2	90.66	2178407	0	283	9231	7697	51424	o__Actinomycetales (UID1697)	387	330	193	Lab288P4	GCA_009778875.1	SAMN12581979	Hervé et al. 2020
Actinomycetota	Actinomycetia	Propionibacteriales	Propionibacteriaceae	WRGV01	Nc150P5_bin2	Nasutitermes corniger	1	1.00151	75.03	2.38	77.78	68.3	89.65	2143478	590	393	5951	5452	18023	o__Actinomycetales (UID1697)	622	259	152	Nc150P5	GCA_009787035.1	SAMN12582018	Hervé et al. 2020
Actinomycetota	Actinomycetia	Propionibacteriales	Propionibacteriaceae	WRGV01	Nm470_bin37	Neotermes meruensis	1	0.0707427	84.87	0.66	0	59	90.36	1520288	0	220	8188	6910	27257	o__Actinomycetales (UID1697)	622	259	152	Nm470	GCA_031282235.1	SAMN21242245	Mies et al, 2024
				WRGV01			9
			Propionibacteriaceae				41
		Propionibacteriales					43
Actinomycetota	Actinomycetia	Streptomycetales	Streptomycetaceae	Kitasatospora	Sph363_bin43	Sphaerotermes sphaerothorax	1	0.380548	53.61	6.9	0	73.3	89.23	5307422	0	1317	3937	4029	40128	k__Bacteria (UID203)	5449	103	58	Sph363	GCA_031286535.1	SAMN21242662	Mies et al, 2024
				Kitasatospora			1
Actinomycetota	Actinomycetia	Streptomycetales	Streptomycetaceae	Streptomyces	Lab288P1_bin45	Labiotermes labralis	1	0.222167	65.52	3.45	50	73.3	88.31	7351870	0	1237	6796	5943	31879	k__Bacteria (UID203)	5449	103	58	Lab288P1	GCA_009780125.1	SAMN12581858	Hervé et al. 2020
Actinomycetota	Actinomycetia	Streptomycetales	Streptomycetaceae	Streptomyces	Lab288P3_bin173	Labiotermes labralis	1	0.124815	67.54	0.88	0	73.6	88.51	5666260	0	658	10109	8611	42953	k__Bacteria (UID203)	5449	101	57	Lab288P3	GCA_009783685.1	SAMN12581918	Hervé et al. 2020
Actinomycetota	Actinomycetia	Streptomycetales	Streptomycetaceae	Streptomyces	Sph363_bin19	Sphaerotermes sphaerothorax	1	0.502675	53.04	3.45	0	69.8	86.86	5155621	0	1206	4294	4274	41564	k__Bacteria (UID203)	5449	103	58	Sph363	GCA_031286835.1	SAMN21242652	Mies et al, 2024
				Streptomyces			3
			Streptomycetaceae				4
		Streptomycetales					4
Actinomycetota	Actinomycetia	Streptosporangiales	Streptosporangiaceae	Chersky-822	Sph363_bin46	Sphaerotermes sphaerothorax	1	0.280598	75.45	8.34	14.81	67	89.7	5422970	0	1066	5410	5087	23047	k__Bacteria (UID203)	455	311	187	Sph363	GCA_031286485.1	SAMN21242664	Mies et al, 2024
				Chersky-822			1
Actinomycetota	Actinomycetia	Streptosporangiales	Streptosporangiaceae	Trebonia	Lab288P1_bin78	Labiotermes labralis	1	0.144787	80.34	3.45	0	70.8	90.9	6196633	0	459	17144	13500	59317	o__Actinomycetales (UID1696)	5449	104	58	Lab288P1	GCA_009784565.1	SAMN12581878	Hervé et al. 2020
				Trebonia			1
Actinomycetota	Actinomycetia	Streptosporangiales	Streptosporangiaceae	UBA9676	Cus372_bin21	Polyspathotermes sulcifrons	1	0.375718	80.39	2.19	14.29	71.8	89.36	5181951	0	850	6952	6096	29340	o__Actinomycetales (UID1696)	455	311	187	Cus372	GCA_031254715.1	SAMN21241303	Mies et al, 2024
				UBA9676			1
			Streptosporangiaceae				3
		Streptosporangiales					3
	Actinomycetia						118
Actinomycetota	Coriobacteriia	Coriobacteriales	Eggerthellaceae	Raoultibacter	Cf509_bin50	Coptotermes formosanus	1	0.018923	95.13	0	0	58.9	86.96	2357987	0	224	13511	10526	45237	p__Actinobacteria (UID2112)	31	211	124	Cf509	GCA_031256895.1	SAMN21241192	Mies et al, 2024
Actinomycetota	Coriobacteriia	Coriobacteriales	Eggerthellaceae	Raoultibacter	Emb289P4_bin41	Embiratermes neotenicus	1	0.0340884	62.22	1.61	100	59.8	86.51	1378904	0	313	4552	4405	24229	p__Actinobacteria (UID2112)	31	211	124	Emb289P4	GCA_009780975.1	SAMN12581815	Hervé et al. 2020
Actinomycetota	Coriobacteriia	Coriobacteriales	Eggerthellaceae	Raoultibacter	Lab288P3_bin139	Labiotermes labralis	1	0.0113548	50.28	0.81	100	57.1	87.37	913496	0	205	4488	4456	11292	p__Actinobacteria (UID2112)	31	211	124	Lab288P3	GCA_009783895.1	SAMN12581908	Hervé et al. 2020
Actinomycetota	Coriobacteriia	Coriobacteriales	Eggerthellaceae	Raoultibacter	Nct323_bin6	Neocapritermes taracua	1	0.148251	58.09	0.81	100	50.3	90.7	866628	0	175	5222	4952	21894	p__Actinobacteria (UID2112)	31	211	124	Nct323	GCA_031283205.1	SAMN21242194	Mies et al, 2024
Actinomycetota	Coriobacteriia	Coriobacteriales	Eggerthellaceae	Raoultibacter	Nct323_bin7	Neocapritermes taracua	1	0.124365	74.48	1.15	0	62.9	88.46	1384052	0	232	6522	5965	22357	p__Actinobacteria (UID2112)	31	211	124	Nct323	GCA_031283285.1	SAMN21242195	Mies et al, 2024
Actinomycetota	Coriobacteriia	Coriobacteriales	Eggerthellaceae	Raoultibacter	Nt197P3_bin52	Neocapritermes taracua	1	0.173916	96.77	0.27	0	61.8	88.34	1951895	0	30	101002	65063	179108	p__Actinobacteria (UID2112)	31	211	124	Nt197P3	GCA_009782605.1	SAMN12582066	Hervé et al. 2020
Actinomycetota	Coriobacteriia	Coriobacteriales	Eggerthellaceae	Raoultibacter	Nt197P3_bin53	Neocapritermes taracua	1	0.12158	97.58	0	0	49.7	90.02	1670727	0	15	153132	111381	525711	p__Actinobacteria (UID2112)	31	211	124	Nt197P3	GCA_009782615.1	SAMN12582067	Hervé et al. 2020
				Raoultibacter			7
			Eggerthellaceae				7
Actinomycetota	Coriobacteriia	Coriobacteriales	PHET01	WRDS01	Lab288P3_bin234	Labiotermes labralis	1	0.0327621	92.08	1.53	0	59.8	89.73	1885737	0	105	24703	17959	57571	p__Actinobacteria (UID1454)	732	206	120	Lab288P3	GCA_009779675.1	SAMN12581937	Hervé et al. 2020
				WRDS01			1
			PHET01				1
Actinomycetota	Coriobacteriia	Coriobacteriales	UBA8131	WQXH01	Emb289P3_bin142	Embiratermes neotenicus	1	0.15463	93.55	1.08	0	50.1	88.84	2274995	0	96	39358	23697	179881	p__Actinobacteria (UID2112)	31	211	124	Emb289P3	GCA_009784945.1	SAMN12581770	Hervé et al. 2020
Actinomycetota	Coriobacteriia	Coriobacteriales	UBA8131	WQXH01	Gx481_bin10	Glyptotermes sp.	1	0.0871513	79.21	0.38	0	58.5	89.86	1701639	0	264	7220	6445	42440	p__Actinobacteria (UID2112)	31	211	124	Gx481	GCA_031267175.1	SAMN21241450	Mies et al, 2024
Actinomycetota	Coriobacteriia	Coriobacteriales	UBA8131	WQXH01	Gx485_bin20	Glyptotermes sp.	1	0.0853649	97.31	1.15	0	58.9	89.82	2179912	0	105	32009	20761	97096	p__Actinobacteria (UID2112)	31	211	124	Gx485	GCA_031264075.1	SAMN21241579	Mies et al, 2024
Actinomycetota	Coriobacteriia	Coriobacteriales	UBA8131	WQXH01	Jx357_bin18	Jugositermes tuberculatus	1	0.108327	82.95	0.27	0	54.7	91.21	1352069	0	169	9409	8000	35072	p__Actinobacteria (UID2112)	31	211	124	Jx357	GCA_031274985.1	SAMN21241861	Mies et al, 2024
Actinomycetota	Coriobacteriia	Coriobacteriales	UBA8131	WQXH01	Lab288P1_bin85	Labiotermes labralis	1	0.0326505	90.99	2.24	80	52.8	89.76	2002177	0	146	22482	13713	63754	p__Actinobacteria (UID2112)	31	211	124	Lab288P1	GCA_009784425.1	SAMN12581884	Hervé et al. 2020
Actinomycetota	Coriobacteriia	Coriobacteriales	UBA8131	WQXH01	Lab288P3_bin25	Labiotermes labralis	1	0.068659	84.11	1.34	66.67	52.5	89.95	1888592	0	185	14443	10208	86182	p__Actinobacteria (UID2112)	31	211	124	Lab288P3	GCA_009779685.1	SAMN12581939	Hervé et al. 2020
				WQXH01			6
Actinomycetota	Coriobacteriia	Coriobacteriales	UBA8131	WQXZ01	Co333_bin38	Cornitermes pugnax	1	0.32327	63.63	1.08	0	52.7	87.91	1055358	0	182	6288	5798	18153	p__Actinobacteria (UID2112)	31	211	124	Co333	GCA_031256575.1	SAMN21241209	Mies et al, 2024
Actinomycetota	Coriobacteriia	Coriobacteriales	UBA8131	WQXZ01	Emb289P3_bin63	Embiratermes neotenicus	1	0.0241009	83.27	1.88	100	50.8	87.44	1614646	0	194	9928	8322	33585	p__Actinobacteria (UID2112)	31	211	124	Emb289P3	GCA_009781525.1	SAMN12581788	Hervé et al. 2020
Actinomycetota	Coriobacteriia	Coriobacteriales	UBA8131	WQXZ01	Th196P4_bin28	Termes hospes	1	0.24328	94.35	4.03	83.33	52	86.56	2338597	471	140	34308	16700	109803	p__Actinobacteria (UID2112)	31	211	124	Th196P4	GCA_009776725.1	SAMN12582183	Hervé et al. 2020
				WQXZ01			3
Actinomycetota	Coriobacteriia	Coriobacteriales	UBA8131	WRFC01	Ehx436_bin10	Euhamitermes sp.	1	0.087006	52.61	0	0	52.6	89.86	849686	0	163	5663	5212	14034	p__Actinobacteria (UID2112)	31	211	124	Ehx436	GCA_031254255.1	SAMN21241324	Mies et al, 2024
Actinomycetota	Coriobacteriia	Coriobacteriales	UBA8131	WRFC01	Lab288P4_bin32	Labiotermes labralis	1	0.221679	61.3	0.4	0	60.7	89.22	1107525	0	194	5959	5708	28083	p__Actinobacteria (UID2112)	31	211	124	Lab288P4	GCA_009779015.1	SAMN12581973	Hervé et al. 2020
				WRFC01			2
Actinomycetota	Coriobacteriia	Coriobacteriales	UBA8131	WRGR01	Nc150P4_bin21	Nasutitermes corniger	1	0.648301	98.12	0.81	0	57.2	88.6	1832010	0	46	67998	39826	219745	p__Actinobacteria (UID2112)	31	211	124	Nc150P4	GCA_009787085.1	SAMN12582014	Hervé et al. 2020
				WRGR01			1
Actinomycetota	Coriobacteriia	Coriobacteriales	UBA8131	WRHL01	Ct408_bin85	Calcaritermes temnocephalus	1	0.0687051	77.07	2.65	45.45	58.8	89.59	1191519	0	179	7572	6656	21952	p__Actinobacteria (UID2112)	31	211	124	Ct408	GCA_031254905.1	SAMN21241292	Mies et al, 2024
Actinomycetota	Coriobacteriia	Coriobacteriales	UBA8131	WRHL01	Ct408_bin94	Calcaritermes temnocephalus	1	0.0334378	51.26	8.16	18.52	61.5	91.65	1171108	0	268	4511	4369	16406	p__Actinobacteria (UID2112)	31	211	124	Ct408	GCA_031254725.1	SAMN21241298	Mies et al, 2024
Actinomycetota	Coriobacteriia	Coriobacteriales	UBA8131	WRHL01	Gx481_bin99	Glyptotermes sp.	1	0.109869	53.49	8.5	28.57	54	88.09	2864561	0	449	6910	6379	31745	p__Actinobacteria (UID2112)	31	211	124	Gx481	GCA_031265295.1	SAMN21241534	Mies et al, 2024
Actinomycetota	Coriobacteriia	Coriobacteriales	UBA8131	WRHL01	Gx485_bin30	Glyptotermes sp.	1	0.0729953	58.87	0.08	0	56	89.86	1117683	0	203	5960	5505	19195	p__Actinobacteria (UID2112)	31	211	124	Gx485	GCA_031263665.1	SAMN21241600	Mies et al, 2024
Actinomycetota	Coriobacteriia	Coriobacteriales	UBA8131	WRHL01	Gx485_bin93	Glyptotermes sp.	1	0.240034	94.83	8.78	57.14	64.5	86.51	2905931	0	250	14865	11623	65384	p__Actinobacteria (UID2112)	5449	104	58	Gx485	GCA_031263105.1	SAMN21241626	Mies et al, 2024
Actinomycetota	Coriobacteriia	Coriobacteriales	UBA8131	WRHL01	Im510_bin88	Incisitermes marginipennis	1	0.328846	50.91	2.43	50	58.8	90.28	1282187	0	141	10848	9093	56978	p__Actinobacteria (UID2112)	31	211	124	Im510	GCA_031276245.1	SAMN21241811	Mies et al, 2024
Actinomycetota	Coriobacteriia	Coriobacteriales	UBA8131	WRHL01	Nm470_bin52	Neotermes meruensis	1	0.284692	66.88	3.01	90.91	61.2	90.07	1316305	0	174	9502	7564	40150	p__Actinobacteria (UID2112)	31	211	124	Nm470	GCA_031282085.1	SAMN21242252	Mies et al, 2024
Actinomycetota	Coriobacteriia	Coriobacteriales	UBA8131	WRHL01	Nt197P3_bin113	Neocapritermes taracua	1	0.0687751	81.18	0.81	100	57.1	89.82	1990864	0	117	22046	17015	84804	p__Actinobacteria (UID2112)	31	211	124	Nt197P3	GCA_009783245.1	SAMN12582034	Hervé et al. 2020
Actinomycetota	Coriobacteriia	Coriobacteriales	UBA8131	WRHL01	Rs511_bin44	Reticulitermes flavipes	1	0.198078	61.51	4.03	100	59.5	91.12	1017668	0	114	12992	8926	40099	p__Actinobacteria (UID2112)	31	211	124	Rs511	GCA_031287275.1	SAMN21242636	Mies et al, 2024
				WRHL01			9
Actinomycetota	Coriobacteriia	Coriobacteriales	UBA8131	WRHU01	Emb289P3_bin57	Embiratermes neotenicus	1	0.0316213	76.96	1.88	33.33	52.6	88.55	1345992	0	220	7039	6118	30450	p__Actinobacteria (UID2112)	31	211	124	Emb289P3	GCA_009781535.1	SAMN12581786	Hervé et al. 2020
Actinomycetota	Coriobacteriia	Coriobacteriales	UBA8131	WRHU01	Nct323_bin25	Neocapritermes taracua	1	0.288561	93.95	1.61	100	50	89.63	1438657	0	79	22757	18210	68377	p__Actinobacteria (UID2112)	31	211	124	Nct323	GCA_031283305.1	SAMN21242190	Mies et al, 2024
Actinomycetota	Coriobacteriia	Coriobacteriales	UBA8131	WRHU01	Nt197P3_bin131	Neocapritermes taracua	1	0.0769182	95.36	0	0	49.8	89.38	1578423	0	19	155262	83074	257108	k__Bacteria (UID203)	31	211	124	Nt197P3	GCA_009783085.1	SAMN12582043	Hervé et al. 2020
				WRHU01			3
Actinomycetota	Coriobacteriia	Coriobacteriales	UBA8131		Cf509_bin7	Coptotermes formosanus	1	0.0241778	89.52	0	0	45.1	86.22	2658392	0	145	23149	18333	82654	p__Actinobacteria (UID2112)	31	211	124	Cf509	GCA_031256715.1	SAMN21241201	Mies et al, 2024
Actinomycetota	Coriobacteriia	Coriobacteriales	UBA8131		Cu122P5_bin49	Nitiditermes sp. A	1	0.019173	58.04	0.32	50	57.7	90.18	804246	0	176	4890	4569	13440	p__Actinobacteria (UID2112)	31	211	124	Cu122P5	GCA_009781995.1	SAMN12581702	Hervé et al. 2020
Actinomycetota	Coriobacteriia	Coriobacteriales	UBA8131		Gsp477_bin137	Glyptotermes sp.	1	0.0750379	81.86	0	0	56.7	89.9	1980358	0	206	11964	9613	62448	p__Actinobacteria (UID2112)	31	211	124	Gsp477	GCA_031268525.1	SAMN21241383	Mies et al, 2024
Actinomycetota	Coriobacteriia	Coriobacteriales	UBA8131		Hm464_bin104	Hodotermes mossambicus	1	0.639753	85.25	0.27	100	58.1	90.22	1394579	0	58	30517	24044	94839	p__Actinobacteria (UID2112)	31	211	124	Hm464	GCA_031263025.1	SAMN21241631	Mies et al, 2024
Actinomycetota	Coriobacteriia	Coriobacteriales	UBA8131		Hm464_bin98	Hodotermes mossambicus	1	0.0464099	66.32	0.27	100	55.4	92.59	786038	0	118	7242	6661	25767	p__Actinobacteria (UID2112)	31	211	124	Hm464	GCA_031261765.1	SAMN21241695	Mies et al, 2024
Actinomycetota	Coriobacteriia	Coriobacteriales	UBA8131		Im510_bin134	Incisitermes marginipennis	1	0.325604	75.2	2.96	0	60.4	90.12	1823099	0	62	43487	29404	112687	p__Actinobacteria (UID2112)	31	211	124	Im510	GCA_031277035.1	SAMN21241771	Mies et al, 2024
Actinomycetota	Coriobacteriia	Coriobacteriales	UBA8131		Im510_bin61	Incisitermes marginipennis	1	0.0732842	76.85	1.15	25	60.4	90.38	2065134	0	299	7761	6906	27582	p__Actinobacteria (UID2112)	31	211	124	Im510	GCA_031276475.1	SAMN21241798	Mies et al, 2024
Actinomycetota	Coriobacteriia	Coriobacteriales	UBA8131		Md513_bin86	Mastotermes darwinensis	1	0.0635937	86.53	1.61	0	61.1	90.03	1931395	0	193	12445	10007	54599	p__Actinobacteria (UID2112)	31	211	124	Md513	GCA_031272005.1	SAMN21241998	Mies et al, 2024
Actinomycetota	Coriobacteriia	Coriobacteriales	UBA8131		Nm470_bin152	Neotermes meruensis	1	0.104067	97.58	0.35	0	53.6	88.52	2007939	0	57	47186	35227	133907	p__Actinobacteria (UID2112)	31	211	124	Nm470	GCA_031282405.1	SAMN21242236	Mies et al, 2024
Actinomycetota	Coriobacteriia	Coriobacteriales	UBA8131		Pc512_bin90	Prorhinotermes canalifrons	1	0.0387419	97.18	0.81	0	61.2	90.67	2020256	0	134	20720	15076	91042	p__Actinobacteria (UID2112)	31	211	124	Pc512	GCA_031279835.1	SAMN21242341	Mies et al, 2024
Actinomycetota	Coriobacteriia	Coriobacteriales	UBA8131		Po218_bin11	Porotermes adamsoni	1	0.251437	59.95	0	0	60.3	91.9	1142863	0	146	8637	7827	38335	p__Actinobacteria (UID2112)	31	211	124	Po218	GCA_031290695.1	SAMN21242477	Mies et al, 2024
Actinomycetota	Coriobacteriia	Coriobacteriales	UBA8131		Po218_bin41	Porotermes adamsoni	1	0.0909535	86.53	1.61	50	56.6	91.08	1781954	0	128	18880	13921	77472	p__Actinobacteria (UID2112)	31	211	124	Po218	GCA_031290175.1	SAMN21242504	Mies et al, 2024
Actinomycetota	Coriobacteriia	Coriobacteriales	UBA8131		Roe453_bin54	Roisinitermes ebogoensis	1	0.104456	95.36	0.81	0	54.4	87.1	1814277	0	73	32145	24853	101736	p__Actinobacteria (UID2112)	31	211	124	Roe453	GCA_031288185.1	SAMN21242605	Mies et al, 2024
Actinomycetota	Coriobacteriia	Coriobacteriales	UBA8131		Rs511_bin70	Reticulitermes flavipes	1	0.0454025	80.12	0.81	0	58.6	90.57	1716169	0	230	9160	7461	22391	p__Actinobacteria (UID2112)	31	211	124	Rs511	GCA_031286975.1	SAMN21242644	Mies et al, 2024
Actinomycetota	Coriobacteriia	Coriobacteriales	UBA8131		Spi319_bin26	Spinitermes trispinosus	1	0.107626	71.99	0	0	49.2	85.62	1509787	0	233	6984	6479	32097	p__Actinobacteria (UID2112)	31	211	124	Spi319	GCA_031286245.1	SAMN21242672	Mies et al, 2024
Actinomycetota	Coriobacteriia	Coriobacteriales	UBA8131		Th196P4_bin46	Termes hospes	1	0.109604	50.74	2.8	88.89	61.1	84.47	835181	1129	216	3803	3861	11212	p__Actinobacteria (UID2112)	31	211	124	Th196P4	GCA_009776545.1	SAMN12582193	Hervé et al. 2020
			UBA8131				40
Actinomycetota	Coriobacteriia	Coriobacteriales	WQUG01	WQUG01	Cu122P5_bin19	Nitiditermes sp. A	1	0.0463095	75.83	0.83	60	63.9	93.86	934293	0	112	12003	8341	39026	p__Actinobacteria (UID1454)	732	206	120	Cu122P5	GCA_009785855.1	SAMN12581691	Hervé et al. 2020
Actinomycetota	Coriobacteriia	Coriobacteriales	WQUG01	WQUG01	Cu122P5_bin37	Nitiditermes sp. A	1	0.0844454	77.61	7.92	57.14	60.8	91.46	1417762	0	114	19690	12436	51653	p__Actinobacteria (UID1454)	732	206	120	Cu122P5	GCA_009782075.1	SAMN12581697	Hervé et al. 2020
Actinomycetota	Coriobacteriia	Coriobacteriales	WQUG01	WQUG01	Emb289P4_bin29	Embiratermes neotenicus	1	0.110292	83.58	1.04	100	56.9	88.46	1975242	0	128	23467	15431	78678	k__Bacteria (UID203)	732	206	120	Emb289P4	GCA_009781115.1	SAMN12581808	Hervé et al. 2020
Actinomycetota	Coriobacteriia	Coriobacteriales	WQUG01	WQUG01	Lab288P4_bin85	Labiotermes labralis	1	0.241266	92.5	0	0	56.2	91.38	1731475	0	48	50055	36072	143427	p__Actinobacteria (UID1454)	732	206	120	Lab288P4	GCA_009778715.1	SAMN12581988	Hervé et al. 2020
				WQUG01			4
Actinomycetota	Coriobacteriia	Coriobacteriales	WQUG01	WQVN01	Emb289P1_bin20	Embiratermes neotenicus	1	0.0157609	68.97	0	0	47.1	92.6	856236	0	40	35057	21405	98045	p__Actinobacteria (UID1454)	5449	104	58	Emb289P1	GCA_009785795.1	SAMN12581724	Hervé et al. 2020
Actinomycetota	Coriobacteriia	Coriobacteriales	WQUG01	WQVN01	Lab288P1_bin125	Labiotermes labralis	1	0.0114423	60.25	7.08	0	46.3	90.03	1208450	0	274	4627	4410	17244	k__Bacteria (UID203)	732	206	120	Lab288P1	GCA_009780535.1	SAMN12581836	Hervé et al. 2020
Actinomycetota	Coriobacteriia	Coriobacteriales	WQUG01	WQVN01	Lab288P3_bin86	Labiotermes labralis	1	0.0149395	80.4	0.83	0	52.9	92.21	1070533	0	148	8184	7233	25428	p__Actinobacteria (UID1454)	732	206	120	Lab288P3	GCA_009779395.1	SAMN12581954	Hervé et al. 2020
				WQVN01			3
Actinomycetota	Coriobacteriia	Coriobacteriales	WQUG01	WRBW01	Emb289P1_bin4	Embiratermes neotenicus	1	0.135	79.69	2.85	85.71	46.9	90.54	1402669	0	145	12594	9673	109485	p__Actinobacteria (UID1454)	732	206	120	Emb289P1	GCA_009785705.1	SAMN12581729	Hervé et al. 2020
Actinomycetota	Coriobacteriia	Coriobacteriales	WQUG01	WRBW01	Emb289P1_bin68	Embiratermes neotenicus	1	0.0775258	98.28	4.08	64.71	46.8	91.48	1585165	0	44	98073	36026	184937	p__Actinobacteria (UID1454)	5449	104	58	Emb289P1	GCA_009785405.1	SAMN12581742	Hervé et al. 2020
Actinomycetota	Coriobacteriia	Coriobacteriales	WQUG01	WRBW01	Lab288P1_bin60	Labiotermes labralis	1	0.132093	94.17	0.83	0	46.7	91.91	1538551	0	15	171168	102570	232443	p__Actinobacteria (UID1454)	732	206	120	Lab288P1	GCA_009779855.1	SAMN12581869	Hervé et al. 2020
Actinomycetota	Coriobacteriia	Coriobacteriales	WQUG01	WRBW01	Lab288P1_bin96	Labiotermes labralis	1	0.0248853	85.5	2.08	66.67	53.3	90.01	1481145	0	128	19484	11571	107939	p__Actinobacteria (UID1454)	732	206	120	Lab288P1	GCA_009784345.1	SAMN12581889	Hervé et al. 2020
Actinomycetota	Coriobacteriia	Coriobacteriales	WQUG01	WRBW01	Lab288P3_bin101	Labiotermes labralis	1	0.0209006	68.82	7.58	42.86	46.8	90.83	1607189	0	267	6556	6019	34511	p__Actinobacteria (UID1454)	732	206	120	Lab288P3	GCA_009784265.1	SAMN12581891	Hervé et al. 2020
Actinomycetota	Coriobacteriia	Coriobacteriales	WQUG01	WRBW01	Lab288P3_bin107	Labiotermes labralis	1	0.0543588	72	0	0	52.9	89.82	1310117	0	100	26125	13101	107026	p__Actinobacteria (UID1454)	732	206	120	Lab288P3	GCA_009784245.1	SAMN12581894	Hervé et al. 2020
				WRBW01			6
Actinomycetota	Coriobacteriia	Coriobacteriales	WQUG01		Md513_bin57	Mastotermes darwinensis	1	0.100713	93.47	0.83	0	60.2	89.99	1765548	0	27	82594	65390	198429	p__Actinobacteria (UID1454)	732	206	120	Md513	GCA_031272275.1	SAMN21241984	Mies et al, 2024
			WQUG01				14
Actinomycetota	Coriobacteriia	Coriobacteriales	WRKU01	WRDL01	Emb289P3_bin53	Embiratermes neotenicus	1	0.0201585	76.04	2.2	0	55.4	93.58	1104269	0	173	7467	6383	29093	p__Actinobacteria (UID1454)	732	206	120	Emb289P3	GCA_009781565.1	SAMN12581784	Hervé et al. 2020
Actinomycetota	Coriobacteriia	Coriobacteriales	WRKU01	WRDL01	Lab288P3_bin21	Labiotermes labralis	1	0.0251917	86.25	5.08	83.33	55	92.03	1354762	0	143	12350	9473	41666	p__Actinobacteria (UID1454)	732	206	120	Lab288P3	GCA_009784095.1	SAMN12581930	Hervé et al. 2020
				WRDL01			2
Actinomycetota	Coriobacteriia	Coriobacteriales	WRKU01	WRKU01	Th196P3_bin122	Termes hospes	1	0.0609594	78.61	0.83	0	55.7	93.7	1106534	0	21	73207	52692	134631	p__Actinobacteria (UID1454)	732	206	120	Th196P3	GCA_009777935.1	SAMN12582121	Hervé et al. 2020
				WRKU01			1
			WRKU01				3
		Coriobacteriales					65
Actinomycetota	Coriobacteriia	WRKU01	WQUG01		Gsp477_bin13	Glyptotermes sp.	1	0.035826	72.1	0	0	56.8	91.25	1067089	0	157	7288	6796	21752	p__Actinobacteria (UID1454)	732	206	120	Gsp477	GCA_031268615.1	SAMN21241382	Mies et al, 2024
			WQUG01				1
		WRKU01					1
	Coriobacteriia						66
Actinomycetota	Thermoleophilia	Solirubrobacterales	Solirubrobacteraceae	Palsa-465	Emb289P1_bin89	Embiratermes neotenicus	1	0.0533968	71.34	2.56	66.67	69.6	93.35	2441644	0	414	6734	5897	23879	p__Actinobacteria (UID1454)	732	200	117	Emb289P1	GCA_009785395.1	SAMN12581747	Hervé et al. 2020
				Palsa-465			1
Actinomycetota	Thermoleophilia	Solirubrobacterales	Solirubrobacteraceae	Palsa-744	Emb289P3_bin56	Embiratermes neotenicus	1	0.0353297	73.63	1.03	66.67	72.1	89.86	2254892	0	401	6284	5623	28654	p__Actinobacteria (UID1454)	732	200	117	Emb289P3	GCA_009781575.1	SAMN12581785	Hervé et al. 2020
				Palsa-744			1
			Solirubrobacteraceae				2
		Solirubrobacterales					2
	Thermoleophilia						2
Actinomycetota							187
Bacillota	Bacilli	Acholeplasmatales	Acholeplasmataceae		Zx50_bin49	Zootermopsis nevadensis	1	0.0416862	92.67	0	0	33.8	92.12	968181	0	49	28299	19758	60782	k__Bacteria (UID2328)	3167	126	75	Zx50	GCA_031284745.1	SAMN21242745	Mies et al, 2024
Bacillota	Bacilli	Acholeplasmatales	Acholeplasmataceae		Zx50_bin71	Zootermopsis nevadensis	1	0.0475845	90.67	0.36	0	27.7	92.81	1227297	0	29	85207	42320	199947	k__Bacteria (UID2328)	3167	126	75	Zx50	GCA_031284585.1	SAMN21242755	Mies et al, 2024
Bacillota	Bacilli	Acholeplasmatales	Acholeplasmataceae		Zx50_bin8	Zootermopsis nevadensis	1	0.0385514	88.48	1.33	0	27.3	91.32	1319095	0	132	13052	9993	56754	k__Bacteria (UID2328)	3167	126	75	Zx50	GCA_031284605.1	SAMN21242757	Mies et al, 2024
			Acholeplasmataceae				3
Bacillota	Bacilli	Acholeplasmatales	WRBM01	WRBM01	Lab288P1_bin79	Labiotermes labralis	1	0.0797515	94.52	0	0	32.7	89.47	1958923	0	83	38414	23601	111562	k__Bacteria (UID203)	3167	126	75	Lab288P1	GCA_009784525.1	SAMN12581879	Hervé et al. 2020
				WRBM01			1
			WRBM01				1
		Acholeplasmatales					4
Bacillota	Bacilli	Bacillales	Bacillaceae_G	Bacillus_A	Sph363_bin45	Sphaerotermes sphaerothorax	1	0.269939	51.79	0	0	34.9	83.96	3868638	0	807	4961	4793	19849	k__Bacteria (UID2372)	5449	101	56	Sph363	GCA_031286465.1	SAMN21242663	Mies et al, 2024
				Bacillus_A			1
			Bacillaceae_G				1
		Bacillales					1
Bacillota	Bacilli	Erysipelotrichales	Erysipelotrichaceae		Md513_bin22	Mastotermes darwinensis	1	0.171859	98.11	0.94	0	49.7	91.07	2134422	0	55	60756	38807	153241	k__Bacteria (UID2329)	131	177	106	Md513	GCA_031272515.1	SAMN21241973	Mies et al, 2024
			Erysipelotrichaceae				1
		Erysipelotrichales					1
Bacillota	Bacilli	Haloplasmatales	Turicibacteraceae	WRGF01	Nc150P1_bin9	Nasutitermes corniger	1	0.402936	91.2	4.82	6.67	47.2	86.7	3101095	0	221	20029	14032	78439	k__Bacteria (UID2329)	586	325	181	Nc150P1	GCA_009787345.1	SAMN12582002	Hervé et al. 2020
				WRGF01			1
Bacillota	Bacilli	Haloplasmatales	Turicibacteraceae	WRKJ01	Lab288P1_bin27	Labiotermes labralis	1	0.0360386	74.35	1.75	0	44	88.15	2101764	0	60	51520	35029	118820	c__Bacilli (UID285)	586	325	181	Lab288P1	GCA_009780245.1	SAMN12581850	Hervé et al. 2020
Bacillota	Bacilli	Haloplasmatales	Turicibacteraceae	WRKJ01	Th196P1_bin8	Termes hospes	1	0.226809	88.38	2.67	0	39	87.47	2322328	0	109	29673	21305	69692	c__Bacilli (UID285)	586	325	181	Th196P1	GCA_009778135.1	SAMN12582110	Hervé et al. 2020
				WRKJ01			2
			Turicibacteraceae				3
		Haloplasmatales					3
Bacillota	Bacilli	Lactobacillales	Lactobacillaceae	Oenococcus	Hm464_bin9	Hodotermes mossambicus	1	0.0517049	73.81	0.44	100	37.8	92.48	1226919	0	151	10359	8125	37669	o__Lactobacillales (UID374)	471	350	191	Hm464	GCA_031261865.1	SAMN21241690	Mies et al, 2024
Bacillota	Bacilli	Lactobacillales	Lactobacillaceae	Oenococcus	Nm470_bin23	Neotermes meruensis	1	0.0702207	64.55	1.22	25	30.8	92.64	932607	0	72	20171	12952	95222	o__Lactobacillales (UID374)	471	350	191	Nm470	GCA_031282325.1	SAMN21242240	Mies et al, 2024
				Oenococcus			2
Bacillota	Bacilli	Lactobacillales	Lactobacillaceae	Weissella	Po218_bin95	Porotermes adamsoni	1	0.084882	93.87	0	0	40.9	86.07	2010465	0	65	44907	30930	117568	o__Lactobacillales (UID375)	177	350	163	Po218	GCA_031289615.1	SAMN21242531	Mies et al, 2024
Bacillota	Bacilli	Lactobacillales	Lactobacillaceae	Weissella	Pq454_bin64	Porotermes quadricollis	1	0.133176	98.62	0	0	43.5	87.95	2082588	0	73	46613	28528	130939	o__Lactobacillales (UID375)	177	350	163	Pq454	GCA_031289015.1	SAMN21242560	Mies et al, 2024
				Weissella			2
			Lactobacillaceae				4
Bacillota	Bacilli	Lactobacillales	Streptococcaceae	Lactococcus	Cx337_bin29	Constrictotermes cavifrons	1	0.102206	67.72	0.57	0	35	88.13	1470576	0	291	5464	5053	21346	o__Lactobacillales (UID543)	294	471	264	Cx337	GCA_031254435.1	SAMN21241314	Mies et al, 2024
Bacillota	Bacilli	Lactobacillales	Streptococcaceae	Lactococcus	Iy174_bin4	Incisitermes snyderi	1	0.111909	60.73	0	0	35.2	87.57	1300551	0	9	317133	144505	334556	o__Lactobacillales (UID543)	294	471	264	Iy174	GCA_031275765.1	SAMN21241833	Mies et al, 2024
Bacillota	Bacilli	Lactobacillales	Streptococcaceae	Lactococcus	Lab288P1_bin89	Labiotermes labralis	1	0.0705628	55.69	0.75	75	37.5	91.55	878213	0	156	6672	5629	40528	o__Lactobacillales (UID543)	294	472	265	Lab288P1	GCA_009784415.1	SAMN12581886	Hervé et al. 2020
Bacillota	Bacilli	Lactobacillales	Streptococcaceae	Lactococcus	Lab288P3_bin9	Labiotermes labralis	1	0.0462391	71.23	1.52	71.43	37.5	92.41	1056708	0	161	7418	6563	38095	o__Lactobacillales (UID543)	294	472	265	Lab288P3	GCA_009779335.1	SAMN12581957	Hervé et al. 2020
Bacillota	Bacilli	Lactobacillales	Streptococcaceae	Lactococcus	Lab288P4_bin76	Labiotermes labralis	1	0.0143355	61.23	0.85	50	38	92.59	817025	0	149	6259	5483	40508	o__Lactobacillales (UID543)	294	472	265	Lab288P4	GCA_009778765.1	SAMN12581985	Hervé et al. 2020
Bacillota	Bacilli	Lactobacillales	Streptococcaceae	Lactococcus	Md513_bin104	Mastotermes darwinensis	1	0.162653	79.55	0.38	0	35.2	87.91	1639881	0	23	100687	71299	188125	c__Bacilli (UID284)	294	471	264	Md513	GCA_031272975.1	SAMN21241947	Mies et al, 2024
Bacillota	Bacilli	Lactobacillales	Streptococcaceae	Lactococcus	Th196P3_bin97	Termes hospes	1	0.139592	98.49	1.13	0	38	81.18	2602616	0	43	97214	60525	294841	c__Bacilli (UID284)	294	472	265	Th196P3	GCA_009776925.1	SAMN12582174	Hervé et al. 2020
				Lactococcus			7
Bacillota	Bacilli	Lactobacillales	Streptococcaceae	Lactococcus_A	Nc350_bin195	Neotermes castaneus	1	0.913893	72.81	0.13	0	43.2	84.26	1471609	0	40	60979	36790	144220	c__Bacilli (UID284)	294	472	265	Nc350	GCA_031270325.1	SAMN21242082	Mies et al, 2024
				Lactococcus_A			1
Bacillota	Bacilli	Lactobacillales	Streptococcaceae	Lactovum	Ehx436_bin1	Euhamitermes sp.	1	0.151793	89.67	3.58	16.67	39.4	89.78	2123546	0	181	17246	11732	87403	c__Bacilli (UID284)	294	472	265	Ehx436	GCA_031254295.1	SAMN21241323	Mies et al, 2024
Bacillota	Bacilli	Lactobacillales	Streptococcaceae	Lactovum	Ehx436_bin21	Euhamitermes sp.	1	0.165056	85.48	0.19	0	46.7	92.94	1420991	0	74	31612	19202	73745	c__Bacilli (UID284)	294	472	265	Ehx436	GCA_031254115.1	SAMN21241330	Mies et al, 2024
Bacillota	Bacilli	Lactobacillales	Streptococcaceae	Lactovum	Glo450_bin24	Globitermes sulphureus	1	0.498145	87.1	0.13	0	46.2	90.36	1656584	0	44	51038	37649	163005	c__Bacilli (UID284)	294	472	265	Glo450	GCA_031253335.1	SAMN21241362	Mies et al, 2024
Bacillota	Bacilli	Lactobacillales	Streptococcaceae	Lactovum	TD116_bin48	Odontotermes sp.	1	0.31891	92.25	1.02	60	43.2	87.46	2255680	0	119	26096	18955	67413	c__Bacilli (UID284)	294	472	265	TD116	GCA_031285775.1	SAMN21242697	Mies et al, 2024
				Lactovum			4
Bacillota	Bacilli	Lactobacillales	Streptococcaceae	MMGLQ5-1	Nc350_bin205	Neotermes castaneus	1	0.0584984	93.38	1.9	16.67	38.7	85.55	1863651	0	201	11459	9271	37874	c__Bacilli (UID284)	725	279	151	Nc350	GCA_031270215.1	SAMN21242087	Mies et al, 2024
				MMGLQ5-1			1
Bacillota	Bacilli	Lactobacillales	Streptococcaceae	Pilibacter	Pc512_bin8	Prorhinotermes canalifrons	1	0.0247705	74.72	0.66	0	40.1	87.83	1132258	0	198	6261	5718	33241	c__Bacilli (UID284)	725	279	151	Pc512	GCA_031279745.1	SAMN21242333	Mies et al, 2024
Bacillota	Bacilli	Lactobacillales	Streptococcaceae	Pilibacter	Xx448_bin8	Dicuspiditermes spinitibialis	1	0.308668	77.77	0.7	0	34.8	86.4	2366783	0	433	5921	5466	25197	c__Bacilli (UID284)	725	279	151	Xx448	GCA_031285105.1	SAMN21242731	Mies et al, 2024
				Pilibacter			2
Bacillota	Bacilli	Lactobacillales	Streptococcaceae		Cc175_bin59	Cryptotermes cavifrons	1	0.0611814	72.95	3.31	12.5	36.2	82.67	1032479	0	186	6186	5550	22579	o__Lactobacillales (UID543)	725	279	151	Cc175	GCA_031259195.1	SAMN21241088	Mies et al, 2024
Bacillota	Bacilli	Lactobacillales	Streptococcaceae		Cd354_bin51	Cryptotermes dudleyi	1	0.163775	56.41	0.66	0	34.6	83.94	852047	0	169	5447	5041	18714	o__Lactobacillales (UID543)	725	279	151	Cd354	GCA_031257815.1	SAMN21241146	Mies et al, 2024
Bacillota	Bacilli	Lactobacillales	Streptococcaceae		Gsp477_bin117	Glyptotermes sp.	1	0.118099	87.03	0.44	0	34.3	87.7	1225287	0	97	16635	12631	48572	o__Lactobacillales (UID543)	725	279	151	Gsp477	GCA_031268845.1	SAMN21241372	Mies et al, 2024
Bacillota	Bacilli	Lactobacillales	Streptococcaceae		Gx485_bin85	Glyptotermes sp.	1	0.0410147	53.66	4.08	0	33.8	84.42	716739	0	177	4111	4049	11011	o__Lactobacillales (UID543)	725	279	151	Gx485	GCA_031263205.1	SAMN21241622	Mies et al, 2024
Bacillota	Bacilli	Lactobacillales	Streptococcaceae		Hs463_bin101	Hodotermopsis sjoestedti	1	0.387212	84.99	0.99	0	37.7	86.64	2133456	0	50	71225	42669	159565	c__Bacilli (UID285)	725	279	151	Hs463	GCA_031261705.1	SAMN21241698	Mies et al, 2024
Bacillota	Bacilli	Lactobacillales	Streptococcaceae		Hs463_bin15	Hodotermopsis sjoestedti	1	0.0976286	92.72	0.66	0	44.8	90.78	1699190	0	33	83711	51490	242153	o__Lactobacillales (UID543)	725	279	151	Hs463	GCA_031261175.1	SAMN21241717	Mies et al, 2024
Bacillota	Bacilli	Lactobacillales	Streptococcaceae		Nc350_bin42	Neotermes castaneus	1	0.244137	87.09	0.44	0	31.8	83.68	1199222	0	32	72860	37475	181743	o__Lactobacillales (UID543)	725	279	151	Nc350	GCA_031269775.1	SAMN21242102	Mies et al, 2024
Bacillota	Bacilli	Lactobacillales	Streptococcaceae		Roe453_bin115	Roisinitermes ebogoensis	1	0.271358	88.47	0.22	0	34.4	83.47	1270820	0	53	35037	23977	72376	o__Lactobacillales (UID543)	725	279	151	Roe453	GCA_031288715.1	SAMN21242576	Mies et al, 2024
			Streptococcaceae				23
Bacillota	Bacilli	Lactobacillales	Vagococcaceae	Vagococcus	Pcu381_bin26	Procubitermes undulans	1	0.31977	94.89	3.68	60	32.2	90.48	2963720	0	289	15100	10255	54099	c__Bacilli (UID284)	586	325	181	Pcu381	GCA_031277775.1	SAMN21242442	Mies et al, 2024
				Vagococcus			1
			Vagococcaceae				1
		Lactobacillales					28
Bacillota	Bacilli	Mycoplasmatales	Mycoplasmoidaceae	MGBC110633	Cc175_bin15	Cryptotermes cavifrons	1	0.445351	98.08	0	0	30.8	91.28	847890	0	28	40914	30281	102090	f__Mycoplasmataceae (UID2414)	89	228	130	Cc175	GCA_031259945.1	SAMN21241065	Mies et al, 2024
Bacillota	Bacilli	Mycoplasmatales	Mycoplasmoidaceae	MGBC110633	Cc175_bin84	Cryptotermes cavifrons	1	0.12546	98.08	2.18	60	30.5	92	835014	0	46	32111	18152	58307	f__Mycoplasmataceae (UID2414)	89	228	130	Cc175	GCA_031258945.1	SAMN21241101	Mies et al, 2024
Bacillota	Bacilli	Mycoplasmatales	Mycoplasmoidaceae	MGBC110633	Cf509_bin32	Coptotermes formosanus	1	0.0591699	92.31	1.54	100	31.4	93.7	664759	0	27	57208	24620	197784	c__Mollicutes (UID2395)	89	228	130	Cf509	GCA_031257095.1	SAMN21241183	Mies et al, 2024
Bacillota	Bacilli	Mycoplasmatales	Mycoplasmoidaceae	MGBC110633	Gx481_bin39	Glyptotermes sp.	1	0.258099	98.85	0.64	0	31.9	92.5	980658	0	11	510967	89150	510967	f__Mycoplasmataceae (UID2414)	89	228	130	Gx481	GCA_031265955.1	SAMN21241511	Mies et al, 2024
Bacillota	Bacilli	Mycoplasmatales	Mycoplasmoidaceae	MGBC110633	Hm464_bin127	Hodotermes mossambicus	1	0.0971283	95.51	0.77	0	28.2	93.27	741621	0	46	25043	16122	68862	f__Mycoplasmataceae (UID2414)	89	228	130	Hm464	GCA_031262935.1	SAMN21241637	Mies et al, 2024
Bacillota	Bacilli	Mycoplasmatales	Mycoplasmoidaceae	MGBC110633	Hs463_bin28	Hodotermopsis sjoestedti	1	0.215946	85.13	1.15	0	32.3	93.52	704890	0	12	92511	58740	204489	f__Mycoplasmataceae (UID2414)	89	228	130	Hs463	GCA_031261065.1	SAMN21241724	Mies et al, 2024
Bacillota	Bacilli	Mycoplasmatales	Mycoplasmoidaceae	MGBC110633	Hs463_bin29	Hodotermopsis sjoestedti	1	0.0402773	72.38	1.41	33.33	33.9	94.02	583590	0	105	6030	5558	25746	f__Mycoplasmataceae (UID2414)	89	228	130	Hs463	GCA_031261045.1	SAMN21241725	Mies et al, 2024
Bacillota	Bacilli	Mycoplasmatales	Mycoplasmoidaceae	MGBC110633	Iy174_bin81	Incisitermes snyderi	1	0.451735	96.92	0.64	0	30.6	91.36	833179	0	33	39325	25247	91695	f__Mycoplasmataceae (UID2414)	89	228	130	Iy174	GCA_031275175.1	SAMN21241854	Mies et al, 2024
Bacillota	Bacilli	Mycoplasmatales	Mycoplasmoidaceae	MGBC110633	Nm470_bin9	Neotermes meruensis	1	0.0763885	86.84	1.2	33.33	32.5	95.21	775766	0	52	19888	14918	52357	c__Mollicutes (UID2395)	108	228	133	Nm470	GCA_031281575.1	SAMN21242271	Mies et al, 2024
Bacillota	Bacilli	Mycoplasmatales	Mycoplasmoidaceae	MGBC110633	Pc512_bin88	Prorhinotermes canalifrons	1	0.0392004	84.71	0.03	0	26.2	93.84	612919	0	48	18304	12769	44609	c__Mollicutes (UID2395)	108	228	133	Pc512	GCA_031279765.1	SAMN21242340	Mies et al, 2024
Bacillota	Bacilli	Mycoplasmatales	Mycoplasmoidaceae	MGBC110633	Pcl387_bin181	Procryptotermes leewardensis	1	0.12476	88.77	0.38	0	33.2	89.89	895118	0	111	10051	8064	30726	f__Mycoplasmataceae (UID2414)	89	228	130	Pcl387	GCA_031278855.1	SAMN21242389	Mies et al, 2024
Bacillota	Bacilli	Mycoplasmatales	Mycoplasmoidaceae	MGBC110633	Po218_bin18	Porotermes adamsoni	1	0.0630662	98.85	1.41	0	33	92.48	1014839	0	21	147099	48325	216220	f__Mycoplasmataceae (UID2414)	89	228	130	Po218	GCA_031290395.1	SAMN21242489	Mies et al, 2024
Bacillota	Bacilli	Mycoplasmatales	Mycoplasmoidaceae	MGBC110633	Pq454_bin21	Porotermes quadricollis	1	0.157879	87.11	5	40	33.7	94.33	853247	0	85	14061	10038	104665	f__Mycoplasmataceae (UID2414)	89	228	130	Pq454	GCA_031289475.1	SAMN21242538	Mies et al, 2024
Bacillota	Bacilli	Mycoplasmatales	Mycoplasmoidaceae	MGBC110633	Roe453_bin32	Roisinitermes ebogoensis	1	0.74454	70.38	0	0	32.1	93.08	534199	0	17	40593	31423	115149	f__Mycoplasmataceae (UID2414)	89	228	130	Roe453	GCA_031288285.1	SAMN21242596	Mies et al, 2024
Bacillota	Bacilli	Mycoplasmatales	Mycoplasmoidaceae	MGBC110633	Zx50_bin45	Zootermopsis nevadensis	1	0.0379316	90.38	3.33	20	34.5	93.91	654150	0	54	19205	12113	63686	c__Mollicutes (UID2395)	89	228	130	Zx50	GCA_031284865.1	SAMN21242742	Mies et al, 2024
Bacillota	Bacilli	Mycoplasmatales	Mycoplasmoidaceae	MGBC110633	Zx50_bin81	Zootermopsis nevadensis	1	0.18022	62.6	2.66	33.33	28.9	94.37	573443	0	59	12973	9719	36009	f__Mycoplasmataceae (UID2414)	108	228	133	Zx50	GCA_031284595.1	SAMN21242758	Mies et al, 2024
				MGBC110633			16
Bacillota	Bacilli	Mycoplasmatales	Mycoplasmoidaceae		Cc175_bin115	Cryptotermes cavifrons	1	0.326183	82.85	1.5	50	25.5	90.13	658242	0	33	73985	19946	98530	c__Mollicutes (UID2395)	108	228	133	Cc175	GCA_031260145.1	SAMN21241056	Mies et al, 2024
Bacillota	Bacilli	Mycoplasmatales	Mycoplasmoidaceae		Ct408_bin7	Calcaritermes temnocephalus	1	0.248211	81.92	2.26	25	26.2	90.55	996691	0	52	23031	19167	98244	c__Mollicutes (UID2395)	108	228	133	Ct408	GCA_031255095.1	SAMN21241283	Mies et al, 2024
Bacillota	Bacilli	Mycoplasmatales	Mycoplasmoidaceae		Kf353_bin99	Kalotermes flavicollis	1	0.961719	76.62	0.77	0	30.1	93.15	549362	0	20	46344	27468	75390	c__Mollicutes (UID2395)	89	228	130	Kf353	GCA_031273215.1	SAMN21241934	Mies et al, 2024
Bacillota	Bacilli	Mycoplasmatales	Mycoplasmoidaceae		Nm470_bin117	Neotermes meruensis	1	0.0922555	69.86	1.5	0	29.7	90.01	876029	0	51	28935	17177	89845	f__Mycoplasmataceae (UID2414)	108	228	133	Nm470	GCA_031282725.1	SAMN21242219	Mies et al, 2024
Bacillota	Bacilli	Mycoplasmatales	Mycoplasmoidaceae		Nm470_bin14	Neotermes meruensis	1	0.479088	84.98	0.75	0	28.3	95.2	501284	0	10	65333	50128	128180	c__Mollicutes (UID2395)	108	228	133	Nm470	GCA_031282505.1	SAMN21242231	Mies et al, 2024
Bacillota	Bacilli	Mycoplasmatales	Mycoplasmoidaceae		Nm470_bin99	Neotermes meruensis	1	0.115988	83.58	1.57	0	30.3	90.78	1251107	0	72	29386	17376	86033	f__Mycoplasmataceae (UID2414)	108	228	133	Nm470	GCA_031281465.1	SAMN21242275	Mies et al, 2024
Bacillota	Bacilli	Mycoplasmatales	Mycoplasmoidaceae		Po218_bin94	Porotermes adamsoni	1	0.19388	76.24	2.63	20	28.3	92.28	572366	0	43	22089	13310	60088	f__Mycoplasmataceae (UID2414)	108	228	133	Po218	GCA_031289655.1	SAMN21242530	Mies et al, 2024
Bacillota	Bacilli	Mycoplasmatales	Mycoplasmoidaceae		Zx50_bin17	Zootermopsis nevadensis	1	0.056003	86.47	1	25	31	91.59	824176	0	61	19386	13511	47188	c__Mollicutes (UID2395)	108	228	133	Zx50	GCA_031284985.1	SAMN21242735	Mies et al, 2024
Bacillota	Bacilli	Mycoplasmatales	Mycoplasmoidaceae		Zx50_bin78	Zootermopsis nevadensis	1	0.869891	52.3	8.79	82.61	28.5	92.31	406100	0	71	6004	5719	18381	c__Mollicutes (UID2395)	89	228	130	Zx50	GCA_031284565.1	SAMN21242756	Mies et al, 2024
			Mycoplasmoidaceae				25
Bacillota	Bacilli	Mycoplasmatales			Md513_bin19	Mastotermes darwinensis	1	0.0710405	95.51	0.56	100	25.6	92.07	1317731	0	60	37271	21962	107053	k__Bacteria (UID2495)	174	149	89	Md513	GCA_031272545.1	SAMN21241971	Mies et al, 2024
Bacillota	Bacilli	Mycoplasmatales			Pq454_bin41	Porotermes quadricollis	1	0.0919147	98.88	0	0	28	90.99	1208128	0	91	18687	13276	58164	k__Bacteria (UID2328)	174	149	89	Pq454	GCA_031289255.1	SAMN21242550	Mies et al, 2024
		Mycoplasmatales					27
Bacillota	Bacilli	Paenibacillales	Paenibacillaceae	Paenibacillus	Fux382_bin13	Furculitermes sp.	1	0.356946	99.74	0.02	0	46.2	84.12	5896335	0	157	52817	37556	235065	c__Mollicutes (UID2395)	32	468	170	Fux382	GCA_031254035.1	SAMN21241336	Mies et al, 2024
				Paenibacillus			1
			Paenibacillaceae				1
		Paenibacillales					1
Bacillota	Bacilli	RFN20	CAG-826		Hm464_bin5	Hodotermes mossambicus	1	0.642175	52.81	1.12	0	34.7	92.1	413169	0	2	349558	206584	349558	k__Bacteria (UID2329)	174	149	89	Hm464	GCA_031262185.1	SAMN21241673	Mies et al, 2024
Bacillota	Bacilli	RFN20	CAG-826		Mx356_bin24	Macrotermes cf. amplus	1	0.12182	82.88	0	0	36.9	91.14	953830	0	105	12336	9084	45090	f__Paenibacillaceae (UID973)	174	149	89	Mx356	GCA_031271635.1	SAMN21242014	Mies et al, 2024
			CAG-826				2
Bacillota	Bacilli	RFN20	UBA1709	DUOZ01	Hs463_bin23	Hodotermopsis sjoestedti	1	0.0398828	78.16	0.56	0	28.4	93.67	1335264	0	203	8500	6577	40493	k__Bacteria (UID2329)	174	149	89	Hs463	GCA_031261365.1	SAMN21241719	Mies et al, 2024
				DUOZ01			1
			UBA1709				1
		RFN20					3
	Bacilli						68
Bacillota	Clostridia	Christensenellales	CAG-138	WRCT01	Lab288P3_bin15	Labiotermes labralis	1	0.0288188	88.98	0.83	0	57.2	89.2	1820112	0	227	10139	8018	48567	o__Clostridiales (UID1226)	387	223	124	Lab288P3	GCA_009783775.1	SAMN12581912	Hervé et al. 2020
Bacillota	Clostridia	Christensenellales	CAG-138	WRCT01	Lab288P3_bin85	Labiotermes labralis	1	0.106354	94.8	1.1	66.67	55.7	90.24	2507121	0	116	31262	21613	91557	k__Bacteria (UID203)	387	223	124	Lab288P3	GCA_009779405.1	SAMN12581953	Hervé et al. 2020
				WRCT01			2
Bacillota	Clostridia	Christensenellales	CAG-138		Hs463_bin26	Hodotermopsis sjoestedti	1	0.11356	96.5	1.4	0	56.4	89.2	2221030	0	28	97126	79322	238571	o__Clostridiales (UID1226)	304	250	143	Hs463	GCA_031261085.1	SAMN21241722	Mies et al, 2024
Bacillota	Clostridia	Christensenellales	CAG-138		Nc350_bin172	Neotermes castaneus	1	0.0671206	86.71	1.4	0	54.3	89.29	1798405	0	154	16156	11677	39612	o__Clostridiales (UID1226)	304	250	143	Nc350	GCA_031270585.1	SAMN21242070	Mies et al, 2024
			CAG-138				4
Bacillota	Clostridia	Christensenellales	CAG-74	Avichristensenella	Hm464_bin96	Hodotermes mossambicus	1	0.343395	87.01	9.53	89.47	60.3	91.51	2674220	0	228	15412	11729	75707	o__Clostridiales (UID1212)	1318	179	104	Hm464	GCA_031261815.1	SAMN21241693	Mies et al, 2024
Bacillota	Clostridia	Christensenellales	CAG-74	Avichristensenella	Nc150P4_bin19	Nasutitermes corniger	1	0.200121	84.07	1.61	100	58.1	89.52	2146559	0	254	10662	8451	42913	o__Clostridiales (UID1212)	387	223	124	Nc150P4	GCA_009787135.1	SAMN12582012	Hervé et al. 2020
Bacillota	Clostridia	Christensenellales	CAG-74	Avichristensenella	Nt197P3_bin75	Neocapritermes taracua	1	0.0332818	61.73	2.45	20	56.9	91.98	1457247	100	290	5482	5024	21784	o__Clostridiales (UID1212)	387	223	124	Nt197P3	GCA_009782345.1	SAMN12582080	Hervé et al. 2020
				Avichristensenella			3
Bacillota	Clostridia	Christensenellales	CAG-74	Limiplasma	Nt197P3_bin105	Neocapritermes taracua	1	0.0680304	69.94	3.92	30	55.9	92.52	2071489	0	295	8970	7021	44856	o__Clostridiales (UID1212)	387	223	124	Nt197P3	GCA_009783365.1	SAMN12582029	Hervé et al. 2020
				Limiplasma			1
Bacillota	Clostridia	Christensenellales	CAG-74	WQXF01	Emb289P3_bin140	Embiratermes neotenicus	1	0.06672	94.41	3.15	22.22	55.7	91.48	2858310	0	206	19356	13875	67066	o__Clostridiales (UID1212)	304	250	143	Emb289P3	GCA_009784985.1	SAMN12581768	Hervé et al. 2020
Bacillota	Clostridia	Christensenellales	CAG-74	WQXF01	Lab288P3_bin186	Labiotermes labralis	1	0.0351611	50.14	0.96	50	64.2	90.39	1344722	0	146	13421	9210	49148	k__Bacteria (UID203)	1318	179	104	Lab288P3	GCA_009783645.1	SAMN12581920	Hervé et al. 2020
				WQXF01			2
Bacillota	Clostridia	Christensenellales	CAG-74	WRFT01	Lab288P4_bin88	Labiotermes labralis	1	0.0464486	61.39	1.61	66.67	51.6	91.48	1825509	0	268	8345	6811	30053	o__Clostridiales (UID1212)	387	223	124	Lab288P4	GCA_009776385.1	SAMN12581990	Hervé et al. 2020
				WRFT01			1
Bacillota	Clostridia	Christensenellales	CAG-74		Ct408_bin33	Calcaritermes temnocephalus	1	0.178115	92.54	0.7	0	60.6	91.3	2147194	0	104	31352	20646	141586	o__Clostridiales (UID1212)	304	250	143	Ct408	GCA_031255415.1	SAMN21241267	Mies et al, 2024
Bacillota	Clostridia	Christensenellales	CAG-74		Gx481_bin194	Glyptotermes sp.	1	0.0704371	87.46	0	0	57.9	87.5	2423681	0	325	8728	7457	38417	o__Clostridiales (UID1212)	387	223	124	Gx481	GCA_031266295.1	SAMN21241494	Mies et al, 2024
Bacillota	Clostridia	Christensenellales	CAG-74		Hm464_bin61	Hodotermes mossambicus	1	0.228819	59.15	2.3	100	60.1	91.5	2126201	0	236	12031	9009	46457	o__Clostridiales (UID1212)	5449	104	58	Hm464	GCA_031262025.1	SAMN21241681	Mies et al, 2024
Bacillota	Clostridia	Christensenellales	CAG-74		Nc350_bin118	Neotermes castaneus	1	0.195201	96.39	2.8	0	61.4	88.64	2912671	0	102	40548	28555	135358	o__Clostridiales (UID1212)	304	250	143	Nc350	GCA_031270865.1	SAMN21242042	Mies et al, 2024
Bacillota	Clostridia	Christensenellales	CAG-74		Nc350_bin71	Neotermes castaneus	1	0.619176	90.7	0	0	54.9	88.39	2471519	0	102	37125	24230	207155	o__Clostridiales (UID1212)	387	223	124	Nc350	GCA_031269355.1	SAMN21242118	Mies et al, 2024
Bacillota	Clostridia	Christensenellales	CAG-74		Nm470_bin129	Neotermes meruensis	1	0.0690972	80.46	2.59	33.33	58.7	88.91	2411537	0	332	8681	7263	31849	o__Clostridiales (UID1212)	304	250	143	Nm470	GCA_031282605.1	SAMN21242226	Mies et al, 2024
Bacillota	Clostridia	Christensenellales	CAG-74		Pc512_bin41	Prorhinotermes canalifrons	1	0.0373215	90.32	1.21	0	55.1	88.04	2189046	0	189	14778	11582	114214	o__Clostridiales (UID1212)	387	223	124	Pc512	GCA_031280145.1	SAMN21242321	Mies et al, 2024
Bacillota	Clostridia	Christensenellales	CAG-74		Rs511_bin9	Reticulitermes flavipes	1	0.0532469	90.7	1.75	33.33	61.4	90.02	2333312	0	191	15671	12216	60360	o__Clostridiales (UID1212)	304	250	143	Rs511	GCA_031286995.1	SAMN21242650	Mies et al, 2024
			CAG-74				15
Bacillota	Clostridia	Christensenellales	CAG-917		Nm470_bin51	Neotermes meruensis	1	0.0507817	52	0	0	50.1	78.13	1067312	0	201	5681	5310	20412	o__Clostridiales (UID1212)	387	223	124	Nm470	GCA_031282095.1	SAMN21242251	Mies et al, 2024
Bacillota	Clostridia	Christensenellales	CAG-917		Pq454_bin33	Porotermes quadricollis	1	0.28542	93.93	0	0	48.5	81.46	2178148	0	63	57686	34573	159388	o__Clostridiales (UID1212)	387	223	124	Pq454	GCA_031289315.1	SAMN21242545	Mies et al, 2024
			CAG-917				2
Bacillota	Clostridia	Christensenellales	DTU072	WQYD01	Cc175_bin14	Cryptotermes cavifrons	1	0.29244	84.62	0	0	33.5	82.79	2242782	0	127	29142	17659	84112	k__Bacteria (UID203)	1318	179	104	Cc175	GCA_031259965.1	SAMN21241064	Mies et al, 2024
Bacillota	Clostridia	Christensenellales	DTU072	WQYD01	Cc175_bin76	Cryptotermes cavifrons	1	0.128626	87.5	3.85	0	34	81.52	2348620	0	112	34231	20969	135814	o__Clostridiales (UID1212)	1318	179	104	Cc175	GCA_031259085.1	SAMN21241097	Mies et al, 2024
Bacillota	Clostridia	Christensenellales	DTU072	WQYD01	Emb289P3_bin74	Embiratermes neotenicus	1	0.0383081	87.97	0	0	42.2	89.38	1887622	0	98	31691	19261	137317	o__Clostridiales (UID1212)	387	223	124	Emb289P3	GCA_009781445.1	SAMN12581792	Hervé et al. 2020
Bacillota	Clostridia	Christensenellales	DTU072	WQYD01	Hs463_bin76	Hodotermopsis sjoestedti	1	0.0376175	67.56	0.83	50	48.1	93.22	1313273	0	196	7734	6700	29939	o__Clostridiales (UID1212)	387	223	124	Hs463	GCA_031260775.1	SAMN21241743	Mies et al, 2024
Bacillota	Clostridia	Christensenellales	DTU072	WQYD01	Pcl387_bin85	Procryptotermes leewardensis	1	0.0607388	62.56	1.44	0	37.1	79.03	2682028	0	275	14741	9752	47459	o__Clostridiales (UID1212)	32	488	209	Pcl387	GCA_031278175.1	SAMN21242425	Mies et al, 2024
Bacillota	Clostridia	Christensenellales	DTU072	WQYD01	Roe453_bin112	Roisinitermes ebogoensis	1	0.106914	79.5	3.99	0	35.4	78.76	2573821	0	264	14847	9749	58568	o__Clostridiales (UID1212)	387	223	124	Roe453	GCA_031288735.1	SAMN21242574	Mies et al, 2024
				WQYD01			6
			DTU072				6
Bacillota	Clostridia	Christensenellales	DUVY01		Gx485_bin36	Glyptotermes sp.	1	0.0727261	64.14	2.42	66.67	55.3	81.64	2752514	0	364	9019	7561	70769	p__Firmicutes (UID240)	387	223	124	Gx485	GCA_031263605.1	SAMN21241603	Mies et al, 2024
Bacillota	Clostridia	Christensenellales	DUVY01		Hs463_bin144	Hodotermopsis sjoestedti	1	0.0392943	50.37	0.89	0	59.4	90.59	1018140	0	187	5999	5444	17480	o__Clostridiales (UID1212)	172	263	149	Hs463	GCA_031261185.1	SAMN21241716	Mies et al, 2024
Bacillota	Clostridia	Christensenellales	DUVY01		Lab288P3_bin129	Labiotermes labralis	1	0.020285	54.03	1.29	25	54.1	89	1463736	0	278	5980	5265	21620	o__Clostridiales (UID1212)	32	488	209	Lab288P3	GCA_009783955.1	SAMN12581905	Hervé et al. 2020
Bacillota	Clostridia	Christensenellales	DUVY01		Po218_bin30	Porotermes adamsoni	1	0.0342682	69.75	0	0	51.9	86.54	1766681	0	306	6362	5773	23978	o__Clostridiales (UID1212)	387	223	124	Po218	GCA_031290295.1	SAMN21242495	Mies et al, 2024
			DUVY01				4
Bacillota	Clostridia	Christensenellales	HGM11417		Nt197P3_bin99	Neocapritermes taracua	1	0.0230356	64.99	7.07	0	37.9	87.56	1223085	0	263	4708	4650	17846	o__Clostridiales (UID1212)	387	223	124	Nt197P3	GCA_009778455.1	SAMN12582094	Hervé et al. 2020
			HGM11417				1
Bacillota	Clostridia	Christensenellales	Pumilibacteraceae	RACS-047	Im510_bin34	Incisitermes marginipennis	1	0.0986466	89.11	0	0	54.2	85.31	1882847	0	92	27346	20465	89967	f__Lachnospiraceae (UID1255)	387	223	124	Im510	GCA_031276725.1	SAMN21241785	Mies et al, 2024
				RACS-047			1
Bacillota	Clostridia	Christensenellales	Pumilibacteraceae	WQVM01	Emb289P1_bin19	Embiratermes neotenicus	1	0.03474	85.57	1.26	80	40.8	86.27	1606941	0	110	23190	14608	87095	f__Lachnospiraceae (UID1286)	387	223	124	Emb289P1	GCA_009783985.1	SAMN12581723	Hervé et al. 2020
				WQVM01			1
Bacillota	Clostridia	Christensenellales	Pumilibacteraceae	WQZE01	Emb289P4_bin66	Embiratermes neotenicus	1	0.0292008	67.89	0.43	0	44.2	87.82	1319589	0	226	6364	5838	26652	f__Lachnospiraceae (UID1255)	387	223	124	Emb289P4	GCA_009780875.1	SAMN12581819	Hervé et al. 2020
				WQZE01			1
Bacillota	Clostridia	Christensenellales	Pumilibacteraceae	WRAF01	Lab288P1_bin104	Labiotermes labralis	1	0.00938335	53.98	0	0	41.4	83.81	946586	0	199	4998	4756	23755	f__Lachnospiraceae (UID1255)	172	263	149	Lab288P1	GCA_009780705.1	SAMN12581829	Hervé et al. 2020
Bacillota	Clostridia	Christensenellales	Pumilibacteraceae	WRAF01	Lab288P1_bin16	Labiotermes labralis	1	0.0485184	79.84	0	0	34.8	87.42	1615509	0	37	60072	43662	261946	f__Lachnospiraceae (UID1255)	172	263	149	Lab288P1	GCA_009780325.1	SAMN12581846	Hervé et al. 2020
Bacillota	Clostridia	Christensenellales	Pumilibacteraceae	WRAF01	Lab288P3_bin202	Labiotermes labralis	1	0.0277662	83.19	0.7	0	48.5	82.6	1493882	0	140	14578	10670	54692	f__Lachnospiraceae (UID1255)	304	250	143	Lab288P3	GCA_009783515.1	SAMN12581927	Hervé et al. 2020
				WRAF01			3
Bacillota	Clostridia	Christensenellales	Pumilibacteraceae	WRAP01	Emb289P1_bin33	Embiratermes neotenicus	1	0.00895116	55.54	1.4	0	40.2	87.29	798956	0	185	4544	4318	19783	k__Bacteria (UID203)	304	250	143	Emb289P1	GCA_009785835.1	SAMN12581725	Hervé et al. 2020
Bacillota	Clostridia	Christensenellales	Pumilibacteraceae	WRAP01	Emb289P3_bin92	Embiratermes neotenicus	1	0.0545583	81.99	1.36	40	50.9	86.54	2528160	0	247	14099	10235	56019	f__Lachnospiraceae (UID1256)	172	263	149	Emb289P3	GCA_009781235.1	SAMN12581801	Hervé et al. 2020
Bacillota	Clostridia	Christensenellales	Pumilibacteraceae	WRAP01	Lab288P1_bin40	Labiotermes labralis	1	0.0559646	80.07	0	0	35.8	89.09	1576678	0	27	73830	58395	387216	f__Lachnospiraceae (UID1256)	172	263	149	Lab288P1	GCA_009780135.1	SAMN12581856	Hervé et al. 2020
Bacillota	Clostridia	Christensenellales	Pumilibacteraceae	WRAP01	Th196P3_bin37	Termes hospes	1	0.115815	79.08	0.67	0	45.7	90.36	1984187	0	18	129003	110232	531458	o__Clostridiales (UID1226)	172	263	149	Th196P3	GCA_009777485.1	SAMN12582146	Hervé et al. 2020
				WRAP01			4
Bacillota	Clostridia	Christensenellales	Pumilibacteraceae	WRAY01	Co191P1_bin94	Cornitermes sp.	1	0.0815771	52.42	0.12	0	37.7	86.02	962398	5	26	64205	37015	154701	o__Clostridiales (UID1212)	304	247	141	Co191P1	GCA_009787875.1	SAMN12581645	Hervé et al. 2020
Bacillota	Clostridia	Christensenellales	Pumilibacteraceae	WRAY01	Co191P3_bin30	Cornitermes sp.	1	0.0648878	76.53	1.48	66.67	38.2	84.69	1524348	20	207	8448	7363	53266	o__Clostridiales (UID1212)	172	263	149	Co191P3	GCA_009787685.1	SAMN12581654	Hervé et al. 2020
Bacillota	Clostridia	Christensenellales	Pumilibacteraceae	WRAY01	Lab288P1_bin55	Labiotermes labralis	1	0.0450157	89.69	0.4	0	37.8	86.49	2028252	0	45	66843	45072	185580	o__Clostridiales (UID1212)	387	223	124	Lab288P1	GCA_009779975.1	SAMN12581865	Hervé et al. 2020
				WRAY01			3
Bacillota	Clostridia	Christensenellales	Pumilibacteraceae	WRGC01	Gx485_bin133	Glyptotermes sp.	1	0.437399	50.91	0	0	39	85.78	819819	0	24	55786	34159	119548	o__Clostridiales (UID1212)	5449	100	55	Gx485	GCA_031264755.1	SAMN21241553	Mies et al, 2024
Bacillota	Clostridia	Christensenellales	Pumilibacteraceae	WRGC01	Nc150M_bin1	Nasutitermes corniger	1	0.949696	89.09	2.42	100	32.9	84.84	1567360	2	49	51979	31986	112643	o__Clostridiales (UID1212)	387	223	124	Nc150M	GCA_009787385.1	SAMN12581999	Hervé et al. 2020
Bacillota	Clostridia	Christensenellales	Pumilibacteraceae	WRGC01	Nc150P1_bin3	Nasutitermes corniger	1	0.0748786	73.29	0.86	66.67	32.8	84.8	1272658	0	212	6818	6003	22890	o__Clostridiales (UID1212)	387	223	124	Nc150P1	GCA_009787335.1	SAMN12582001	Hervé et al. 2020
Bacillota	Clostridia	Christensenellales	Pumilibacteraceae	WRGC01	Spi319_bin1	Spinitermes trispinosus	1	0.150125	85.26	0.4	0	35	88.06	1373238	0	94	20008	14608	60339	o__Clostridiales (UID1212)	387	223	124	Spi319	GCA_031286385.1	SAMN21242667	Mies et al, 2024
				WRGC01			4
Bacillota	Clostridia	Christensenellales	Pumilibacteraceae		Ct408_bin14	Calcaritermes temnocephalus	1	0.0653089	86.74	0	0	57.4	89.99	1707245	0	143	15443	11938	60082	o__Clostridiales (UID1212)	172	263	149	Ct408	GCA_031255775.1	SAMN21241249	Mies et al, 2024
			Pumilibacteraceae				18
Bacillota	Clostridia	Christensenellales	UBA1242	WQSK01	Co191P1_bin89	Cornitermes sp.	1	0.057981	71.56	3.13	33.33	43.5	94	1109731	27	107	13741	10371	71864	o__Clostridiales (UID1212)	174	149	89	Co191P1	GCA_009787915.1	SAMN12581643	Hervé et al. 2020
Bacillota	Clostridia	Christensenellales	UBA1242	WQSK01	Coa324_bin42	Coatitermes kartaboensis	1	0.199516	78.65	0.16	100	45.2	94.72	821575	0	54	22361	15214	76481	o__Clostridiales (UID1212)	174	149	89	Coa324	GCA_031256235.1	SAMN21241226	Mies et al, 2024
				WQSK01			2
Bacillota	Clostridia	Christensenellales	UBA1242	WQZR01	Lab288P1_bin108	Labiotermes labralis	1	0.0163516	79.4	0	0	37.8	92.96	966612	0	104	11913	9294	40268	o__Clostridiales (UID1212)	174	149	89	Lab288P1	GCA_009780625.1	SAMN12581832	Hervé et al. 2020
Bacillota	Clostridia	Christensenellales	UBA1242	WQZR01	Lab288P3_bin191	Labiotermes labralis	1	0.00693924	54.55	2.25	100	37.6	93.18	569783	0	128	4453	4451	12450	o__Clostridiales (UID1212)	174	149	89	Lab288P3	GCA_009783595.1	SAMN12581922	Hervé et al. 2020
				WQZR01			2
Bacillota	Clostridia	Christensenellales	UBA1242	WRAD01	Lab288P1_bin142	Labiotermes labralis	1	0.0122475	55.62	1.12	0	38.1	91.24	688659	0	21	45109	32793	113670	o__Clostridiales (UID1212)	174	149	89	Lab288P1	GCA_009780375.1	SAMN12581844	Hervé et al. 2020
Bacillota	Clostridia	Christensenellales	UBA1242	WRAD01	Lab288P1_bin46	Labiotermes labralis	1	0.0390778	87.08	2.81	0	40.4	91.64	1200606	0	18	268727	66700	359749	o__Clostridiales (UID1212)	174	149	89	Lab288P1	GCA_009780065.1	SAMN12581859	Hervé et al. 2020
Bacillota	Clostridia	Christensenellales	UBA1242	WRAD01	Lab288P1_bin73	Labiotermes labralis	1	0.0160966	80.42	1.12	0	44	94.48	1094976	0	53	28985	20659	123268	o__Clostridiales (UID1212)	174	149	89	Lab288P1	GCA_009784665.1	SAMN12581874	Hervé et al. 2020
Bacillota	Clostridia	Christensenellales	UBA1242	WRAD01	Lab288P1_bin80	Labiotermes labralis	1	0.0195038	86.63	0	0	48.8	92.66	1120884	0	29	64836	38651	112757	o__Clostridiales (UID1212)	174	149	89	Lab288P1	GCA_009784555.1	SAMN12581881	Hervé et al. 2020
Bacillota	Clostridia	Christensenellales	UBA1242	WRAD01	Lab288P1_bin95	Labiotermes labralis	1	0.094473	58.14	0	0	38.9	90.58	1080346	0	12	203245	90028	254323	o__Clostridiales (UID1212)	172	263	149	Lab288P1	GCA_009784375.1	SAMN12581888	Hervé et al. 2020
				WRAD01			5
Bacillota	Clostridia	Christensenellales	UBA1242	WRCD01	Lab288P3_bin111	Labiotermes labralis	1	0.0269314	65.98	0	0	44.3	90.11	1163845	0	19	134232	61255	279297	o__Clostridiales (UID1212)	304	250	143	Lab288P3	GCA_009784185.1	SAMN12581896	Hervé et al. 2020
				WRCD01			1
Bacillota	Clostridia	Christensenellales	UBA1242		Ct408_bin58	Calcaritermes temnocephalus	1	0.0458669	75.79	2.25	0	40.3	90.1	706728	0	71	11841	9953	40523	o__Clostridiales (UID1212)	174	149	89	Ct408	GCA_031255215.1	SAMN21241277	Mies et al, 2024
Bacillota	Clostridia	Christensenellales	UBA1242		Emb289P3_bin161	Embiratermes neotenicus	1	0.00690458	53.09	1.24	0	35.6	92.07	566596	0	112	5013	5058	36980	o__Clostridiales (UID1212)	174	149	89	Emb289P3	GCA_009784875.1	SAMN12581775	Hervé et al. 2020
Bacillota	Clostridia	Christensenellales	UBA1242		Hm464_bin17	Hodotermes mossambicus	1	0.114532	83.44	2.25	50	44.2	91.96	811205	0	29	48168	27972	81400	o__Clostridiales (UID1212)	174	149	89	Hm464	GCA_031262595.1	SAMN21241651	Mies et al, 2024
Bacillota	Clostridia	Christensenellales	UBA1242		Hs463_bin4	Hodotermopsis sjoestedti	1	0.0781941	65.22	0	0	40.3	87.11	1186791	0	7	828024	169541	828024	o__Clostridiales (UID1212)	172	263	149	Hs463	GCA_031260975.1	SAMN21241730	Mies et al, 2024
Bacillota	Clostridia	Christensenellales	UBA1242		Kf353_bin134	Kalotermes flavicollis	1	0.0348459	53.09	0	0	42.7	90.78	591955	0	126	4605	4698	18554	o__Clostridiales (UID1212)	174	149	89	Kf353	GCA_031274215.1	SAMN21241888	Mies et al, 2024
			UBA1242				15
Bacillota	Clostridia	Christensenellales	UBA1750	CALWRM01	Pc512_bin130	Prorhinotermes canalifrons	1	0.0651493	95.16	0	0	60.3	86.63	2242410	0	50	67795	44848	252817	o__Clostridiales (UID1212)	387	223	124	Pc512	GCA_031280685.1	SAMN21242306	Mies et al, 2024
Bacillota	Clostridia	Christensenellales	UBA1750	CALWRM01	Rs511_bin38	Reticulitermes flavipes	1	0.0405334	82.18	0	0	60.4	85.2	1679243	0	270	6869	6219	29411	o__Clostridiales (UID1212)	387	223	124	Rs511	GCA_031287285.1	SAMN21242634	Mies et al, 2024
				CALWRM01			2
			UBA1750				2
Bacillota	Clostridia	Christensenellales	WQRI01	WQRI01	Co191P1_bin26	Cornitermes sp.	1	0.107321	82.23	0.67	33.33	40	84.95	1699646	14	103	26169	16501	104286	o__Clostridiales (UID1212)	387	223	124	Co191P1	GCA_009786825.1	SAMN12581615	Hervé et al. 2020
				WQRI01			1
			WQRI01				1
Bacillota	Clostridia	Christensenellales			Emb289P3_bin119	Embiratermes neotenicus	1	0.0200727	54.68	7.63	41.67	54.7	91.86	1455591	0	349	4089	4170	14511	k__Bacteria (UID2329)	387	223	124	Emb289P3	GCA_009785145.1	SAMN12581759	Hervé et al. 2020
Bacillota	Clostridia	Christensenellales			Im510_bin91	Incisitermes marginipennis	1	0.100049	90.73	0.81	100	45.5	74.23	2273851	0	93	32026	24450	104808	o__Clostridiales (UID1120)	387	223	124	Im510	GCA_031276195.1	SAMN21241812	Mies et al, 2024
Bacillota	Clostridia	Christensenellales			Iy174_bin51	Incisitermes snyderi	1	0.169999	87.97	0	0	48.4	73.43	2034909	0	92	33223	22118	82452	k__Bacteria (UID203)	387	223	124	Iy174	GCA_031275485.1	SAMN21241843	Mies et al, 2024
Bacillota	Clostridia	Christensenellales			Kf353_bin26	Kalotermes flavicollis	1	0.0385775	83.71	0.81	0	44	85.98	1429071	0	215	8093	6646	32266	o__Clostridiales (UID1120)	387	223	124	Kf353	GCA_031273965.1	SAMN21241900	Mies et al, 2024
Bacillota	Clostridia	Christensenellales			Kf353_bin35	Kalotermes flavicollis	1	0.0511612	87.41	0	0	49.6	88.85	1737993	0	132	18260	13166	57680	f__Lachnospiraceae (UID1286)	387	223	124	Kf353	GCA_031273825.1	SAMN21241904	Mies et al, 2024
Bacillota	Clostridia	Christensenellales			Po218_bin63	Porotermes adamsoni	1	0.0432033	79	2.22	50	46.4	85.85	1931134	0	263	8391	7342	31968	f__Lachnospiraceae (UID1255)	387	223	124	Po218	GCA_031289865.1	SAMN21242518	Mies et al, 2024
Bacillota	Clostridia	Christensenellales			Po218_bin70	Porotermes adamsoni	1	0.0543545	91.53	1.61	0	44.7	86.1	1979594	0	46	63302	43034	171666	f__Lachnospiraceae (UID1255)	387	223	124	Po218	GCA_031289755.1	SAMN21242522	Mies et al, 2024
		Christensenellales					75
Bacillota	Clostridia	Clostridiales	Clostridiaceae	WQUF01	Cu122P5_bin16	Nitiditermes sp. A	1	0.15403	91.75	2.56	25	32.4	87.91	3405828	0	502	8762	6784	50537	o__Clostridiales (UID1212)	1318	178	104	Cu122P5	GCA_009785875.1	SAMN12581690	Hervé et al. 2020
				WQUF01			1
			Clostridiaceae				1
		Clostridiales					1
Bacillota	Clostridia	Eubacteriales	Anaerofustaceae	WRIE01	Nt197P3_bin28	Neocapritermes taracua	1	0.13802	91.55	1.76	0	46.1	77.41	3189490	0	109	41918	29261	204305	o__Clostridiales (UID1212)	304	249	142	Nt197P3	GCA_009782875.1	SAMN12582053	Hervé et al. 2020
				WRIE01			1
Bacillota	Clostridia	Eubacteriales	Anaerofustaceae	WRIY01	Nt197P3_bin63	Neocapritermes taracua	1	0.0875932	91.2	1.06	0	46.3	83.62	2669682	0	74	51600	36076	150708	o__Clostridiales (UID1212)	304	249	142	Nt197P3	GCA_009782515.1	SAMN12582073	Hervé et al. 2020
Bacillota	Clostridia	Eubacteriales	Anaerofustaceae	WRIY01	Pc512_bin26	Prorhinotermes canalifrons	1	0.0420083	56.9	0	0	51.8	83.4	958865	0	110	10767	8716	30190	o__Clostridiales (UID1212)	5449	104	58	Pc512	GCA_031280495.1	SAMN21242313	Mies et al, 2024
				WRIY01			2
			Anaerofustaceae				3
		Eubacteriales					3
Bacillota	Clostridia	Lachnospirales	Lachnospiraceae	Acetatifactor	Hm464_bin37	Hodotermes mossambicus	1	0.052751	65.62	2.57	14.29	43.5	86.98	2253388	0	390	6416	5777	25745	o__Clostridiales (UID1212)	90	354	174	Hm464	GCA_031262285.1	SAMN21241668	Mies et al, 2024
Bacillota	Clostridia	Lachnospirales	Lachnospiraceae	Acetatifactor	Iy174_bin59	Incisitermes snyderi	1	0.136449	84.37	1.84	0	54.1	85.6	2984158	0	59	75830	50578	202980	o__Clostridiales (UID1212)	90	354	174	Iy174	GCA_031275405.1	SAMN21241846	Mies et al, 2024
				Acetatifactor			2
Bacillota	Clostridia	Lachnospirales	Lachnospiraceae	Lacrimispora	Hs463_bin102	Hodotermopsis sjoestedti	1	0.0374078	63.48	0	0	44.8	88.94	3478684	0	485	8451	7172	44573	o__Clostridiales (UID1212)	5449	103	57	Hs463	GCA_031261685.1	SAMN21241699	Mies et al, 2024
Bacillota	Clostridia	Lachnospirales	Lachnospiraceae	Lacrimispora	Iy174_bin76	Incisitermes snyderi	1	0.129153	96.2	0	0	44	87.6	4694880	0	128	65688	36678	251481	o__Clostridiales (UID1212)	155	278	158	Iy174	GCA_031275215.1	SAMN21241852	Mies et al, 2024
Bacillota	Clostridia	Lachnospirales	Lachnospiraceae	Lacrimispora	Md513_bin56	Mastotermes darwinensis	1	0.24781	90.95	2.11	83.33	44	87.39	4662678	0	198	37112	23548	115614	o__Clostridiales (UID1212)	155	278	158	Md513	GCA_031272315.1	SAMN21241983	Mies et al, 2024
Bacillota	Clostridia	Lachnospirales	Lachnospiraceae	Lacrimispora	Nc350_bin24	Neotermes castaneus	1	0.0817623	95.53	0.32	0	44.1	87.84	4588126	0	144	52164	31861	169413	k__Bacteria (UID203)	155	278	158	Nc350	GCA_031270005.1	SAMN21242095	Mies et al, 2024
				Lacrimispora			4
Bacillota	Clostridia	Lachnospirales	Lachnospiraceae	UBA933	Mx356_bin38	Macrotermes cf. amplus	1	0.0864506	54.25	1.49	0	39.5	90.96	1567618	0	354	4533	4428	17666	o__Clostridiales (UID1212)	172	261	148	Mx356	GCA_031271535.1	SAMN21242020	Mies et al, 2024
				UBA933			1
Bacillota	Clostridia	Lachnospirales	Lachnospiraceae	UBA935	Co191P3_bin20	Cornitermes sp.	1	0.113704	81.18	2.24	66.67	40.9	90.59	2527422	84	310	10034	8152	38103	o__Clostridiales (UID1212)	90	354	174	Co191P3	GCA_009787745.1	SAMN12581652	Hervé et al. 2020
Bacillota	Clostridia	Lachnospirales	Lachnospiraceae	UBA935	Glo450_bin25	Globitermes sulphureus	1	0.521937	55.36	3.42	46.15	54.8	90.9	2196714	0	388	6150	5661	28453	o__Clostridiales (UID1212)	90	354	174	Glo450	GCA_031253385.1	SAMN21241363	Mies et al, 2024
Bacillota	Clostridia	Lachnospirales	Lachnospiraceae	UBA935	Lab288P1_bin41	Labiotermes labralis	1	0.0561928	91.28	2.87	0	40.4	90.67	3082106	0	72	60718	42807	248120	o__Clostridiales (UID1212)	90	354	174	Lab288P1	GCA_009780115.1	SAMN12581857	Hervé et al. 2020
Bacillota	Clostridia	Lachnospirales	Lachnospiraceae	UBA935	Pal332_bin6	Palmitermes impostor	1	0.723321	79.03	0.57	0	44.6	90.26	2290206	0	37	105186	61897	240312	o__Clostridiales (UID1212)	90	354	174	Pal332	GCA_031280955.1	SAMN21242294	Mies et al, 2024
Bacillota	Clostridia	Lachnospirales	Lachnospiraceae	UBA935	TD116_bin70	Odontotermes sp.	1	0.265636	61.56	1.25	40	45.7	86.41	1828974	0	328	5862	5576	25903	o__Clostridiales (UID1212)	57	420	207	TD116	GCA_031285465.1	SAMN21242713	Mies et al, 2024
Bacillota	Clostridia	Lachnospirales	Lachnospiraceae	UBA935	Th196P3_bin150	Termes hospes	1	0.109258	90.36	2.61	0	42.9	90.58	3106482	0	64	71746	48538	182801	o__Clostridiales (UID1212)	90	354	174	Th196P3	GCA_009777715.1	SAMN12582134	Hervé et al. 2020
				UBA935			6
Bacillota	Clostridia	Lachnospirales	Lachnospiraceae	WRBB01	Lab288P1_bin6	Labiotermes labralis	1	0.133616	86.41	0.58	0	40.2	92.76	2529991	0	47	79558	53829	285987	o__Clostridiales (UID1212)	33	333	171	Lab288P1	GCA_009779895.1	SAMN12581868	Hervé et al. 2020
				WRBB01			1
Bacillota	Clostridia	Lachnospirales	Lachnospiraceae		Hm464_bin108	Hodotermes mossambicus	1	0.096495	93.86	5.26	0	31.2	86.04	2392468	0	156	28309	15336	115343	o__Clostridiales (UID1212)	5449	103	57	Hm464	GCA_031263035.1	SAMN21241632	Mies et al, 2024
Bacillota	Clostridia	Lachnospirales	Lachnospiraceae		Hm464_bin2	Hodotermes mossambicus	1	0.0655908	63.22	8.26	68.75	45.8	89.38	2028407	0	347	6414	5845	27803	o__Clostridiales (UID1212)	57	420	207	Hm464	GCA_031262445.1	SAMN21241660	Mies et al, 2024
Bacillota	Clostridia	Lachnospirales	Lachnospiraceae		Md513_bin111	Mastotermes darwinensis	1	0.408987	77.73	0.88	0	43.2	91.07	2000223	0	31	106941	64523	336961	o__Clostridiales (UID1212)	33	333	171	Md513	GCA_031272985.1	SAMN21241950	Mies et al, 2024
Bacillota	Clostridia	Lachnospirales	Lachnospiraceae		Md513_bin68	Mastotermes darwinensis	1	0.0762452	92.41	2	20	60.3	85.42	3121412	0	119	34283	26230	130314	o__Clostridiales (UID1212)	155	278	158	Md513	GCA_031272185.1	SAMN21241988	Mies et al, 2024
			Lachnospiraceae				18
Bacillota	Clostridia	Lachnospirales	UBA5962	WQZK01	Lab288P1_bin10	Labiotermes labralis	1	0.0889083	78.36	4.78	16.67	35.1	89.05	2062372	0	287	8586	7185	72194	o__Clostridiales (UID1212)	172	263	149	Lab288P1	GCA_009780765.1	SAMN12581825	Hervé et al. 2020
				WQZK01			1
Bacillota	Clostridia	Lachnospirales	UBA5962	WRBA01	Lab288P1_bin59	Labiotermes labralis	1	0.170668	95.17	0.22	0	40.4	87.89	2445260	0	63	98235	38813	163859	o__Clostridiales (UID1212)	172	263	149	Lab288P1	GCA_009779915.1	SAMN12581867	Hervé et al. 2020
				WRBA01			1
Bacillota	Clostridia	Lachnospirales	UBA5962	WRFW01	Lab288P1_bin143	Labiotermes labralis	1	0.04065	64.15	3.75	42.86	33.2	88.37	1528705	0	211	8989	7245	46888	o__Clostridiales (UID1212)	172	263	149	Lab288P1	GCA_009780385.1	SAMN12581845	Hervé et al. 2020
Bacillota	Clostridia	Lachnospirales	UBA5962	WRFW01	Mp193P1_bin2	Microcerotermes parvus	1	0.099035	75.37	1.36	33.33	33.1	88.16	1551196	0	222	8182	6987	32542	o__Clostridiales (UID1212)	172	263	149	Mp193P1	GCA_009787435.1	SAMN12581993	Hervé et al. 2020
				WRFW01			2
Bacillota	Clostridia	Lachnospirales	UBA5962	WRGD01	Nc150P1_bin1	Nasutitermes corniger	1	0.246707	86.74	0.22	0	28.6	87.67	2245358	0	152	21991	14772	83518	o__Clostridiales (UID1212)	172	263	149	Nc150P1	GCA_009787355.1	SAMN12582000	Hervé et al. 2020
				WRGD01			1
Bacillota	Clostridia	Lachnospirales	UBA5962	WRKF01	Th196P1_bin10	Termes hospes	1	0.281795	78.41	0.83	66.67	40	87.39	2674700	0	189	22067	14151	84682	o__Clostridiales (UID1212)	172	263	149	Th196P1	GCA_009778165.1	SAMN12582106	Hervé et al. 2020
				WRKF01			1
Bacillota	Clostridia	Lachnospirales	UBA5962		Gx481_bin87	Glyptotermes sp.	1	0.353792	57.04	0	0	26.5	80.25	1033608	0	62	25387	16671	63267	o__Clostridiales (UID1212)	172	263	149	Gx481	GCA_031265515.1	SAMN21241526	Mies et al, 2024
Bacillota	Clostridia	Lachnospirales	UBA5962		TD116_bin56	Odontotermes sp.	1	0.262693	56.92	0.67	0	42.3	79.71	1304788	0	298	4502	4378	11355	o__Clostridiales (UID1212)	172	263	149	TD116	GCA_031285665.1	SAMN21242703	Mies et al, 2024
			UBA5962				8
Bacillota	Clostridia	Lachnospirales	WQUN01	WQRX01	Co191P1_bin64	Cornitermes sp.	1	1.05408	85.42	1.57	33.33	47.6	92.28	3420386	78	72	75258	47504	139704	o__Clostridiales (UID1212)	172	263	149	Co191P1	GCA_009786535.1	SAMN12581630	Hervé et al. 2020
Bacillota	Clostridia	Lachnospirales	WQUN01	WQRX01	Co191P1_bin66	Cornitermes sp.	1	0.582991	85.19	6.04	85.71	53.8	92.02	2763744	36	65	56090	42518	168738	o__Clostridiales (UID1212)	172	263	149	Co191P1	GCA_009786545.1	SAMN12581631	Hervé et al. 2020
Bacillota	Clostridia	Lachnospirales	WQUN01	WQRX01	Co191P3_bin17	Cornitermes sp.	1	0.294498	82.51	4.03	50	53.5	91.89	2662517	51	99	39741	26893	109659	o__Clostridiales (UID1212)	172	263	149	Co191P3	GCA_009787785.1	SAMN12581650	Hervé et al. 2020
Bacillota	Clostridia	Lachnospirales	WQUN01	WQRX01	Co191P3_bin41	Cornitermes sp.	1	0.441111	78.26	2.35	75	47.8	92.51	3102526	12	65	71960	47730	153903	o__Clostridiales (UID1212)	172	263	149	Co191P3	GCA_009787595.1	SAMN12581659	Hervé et al. 2020
Bacillota	Clostridia	Lachnospirales	WQUN01	WQRX01	Emb289P1_bin122	Embiratermes neotenicus	1	0.0888057	85.15	2.24	25	50.6	91.01	2644595	0	55	66325	48083	286680	o__Clostridiales (UID1212)	172	263	149	Emb289P1	GCA_009781755.1	SAMN12581714	Hervé et al. 2020
Bacillota	Clostridia	Lachnospirales	WQUN01	WQRX01	Lab288P1_bin109	Labiotermes labralis	1	0.115711	84.35	0.67	0	51.7	92.05	3118114	0	53	109752	58832	334704	o__Clostridiales (UID1212)	172	263	149	Lab288P1	GCA_009780585.1	SAMN12581833	Hervé et al. 2020
Bacillota	Clostridia	Lachnospirales	WQUN01	WQRX01	Lab288P3_bin217	Labiotermes labralis	1	0.224792	85.19	0.17	100	50.5	93.14	3102857	0	91	66716	34097	145591	o__Clostridiales (UID1212)	172	263	149	Lab288P3	GCA_009779755.1	SAMN12581933	Hervé et al. 2020
				WQRX01			7
Bacillota	Clostridia	Lachnospirales	WQUN01	WQTQ01	Cu122P1_bin2	Nitiditermes sp. A	1	0.315691	87.76	3.69	16.67	45.2	92.02	3154920	0	243	18778	12983	72533	o__Clostridiales (UID1212)	172	263	149	Cu122P1	GCA_009786175.1	SAMN12581675	Hervé et al. 2020
Bacillota	Clostridia	Lachnospirales	WQUN01	WQTQ01	Nt197P3_bin77	Neocapritermes taracua	1	0.0624801	61.97	9.94	42.42	52	89.14	2326367	200	505	4728	4606	21192	o__Clostridiales (UID1212)	172	263	149	Nt197P3	GCA_009782335.1	SAMN12582081	Hervé et al. 2020
				WQTQ01			2
Bacillota	Clostridia	Lachnospirales	WQUN01	WQUN01	Cu122P5_bin39	Nitiditermes sp. A	1	0.110411	85.17	3.69	14.29	59.4	87.15	2489274	0	265	12196	9393	42631	o__Clostridiales (UID1212)	172	263	149	Cu122P5	GCA_009782085.1	SAMN12581698	Hervé et al. 2020
Bacillota	Clostridia	Lachnospirales	WQUN01	WQUN01	Lab288P4_bin80	Labiotermes labralis	1	0.0454699	64.01	4.42	0	57.1	87.26	2450351	0	510	5095	4804	18757	o__Clostridiales (UID1212)	172	263	149	Lab288P4	GCA_009778745.1	SAMN12581987	Hervé et al. 2020
				WQUN01			2
Bacillota	Clostridia	Lachnospirales	WQUN01	WQVC01	Co191P1_bin4	Cornitermes sp.	1	0.19027	88.38	4.2	60	46.9	91.89	2929045	63	195	22461	15020	57501	o__Clostridiales (UID1212)	172	263	149	Co191P1	GCA_009786685.1	SAMN12581623	Hervé et al. 2020
Bacillota	Clostridia	Lachnospirales	WQUN01	WQVC01	Co191P1_bin81	Cornitermes sp.	1	0.556827	87.21	0.89	75	47.8	91.63	2798740	30	87	45356	32169	134308	o__Clostridiales (UID1212)	172	263	149	Co191P1	GCA_009788055.1	SAMN12581639	Hervé et al. 2020
Bacillota	Clostridia	Lachnospirales	WQUN01	WQVC01	Co191P3_bin18	Cornitermes sp.	1	0.374519	88.21	4.21	50	47.6	91.48	2928694	22	123	33519	23810	100752	o__Clostridiales (UID1212)	172	263	149	Co191P3	GCA_009787735.1	SAMN12581651	Hervé et al. 2020
Bacillota	Clostridia	Lachnospirales	WQUN01	WQVC01	Ehx436_bin4	Euhamitermes sp.	1	0.103775	69.42	1.74	0	45.4	92.88	2007754	0	392	5409	5121	21206	o__Clostridiales (UID1212)	172	263	149	Ehx436	GCA_031254075.1	SAMN21241334	Mies et al, 2024
Bacillota	Clostridia	Lachnospirales	WQUN01	WQVC01	Emb289P1_bin119	Embiratermes neotenicus	1	0.0940964	89.22	0.56	0	49.5	87.24	2943766	0	154	27615	19115	84846	o__Clostridiales (UID1212)	172	263	149	Emb289P1	GCA_009781765.1	SAMN12581713	Hervé et al. 2020
Bacillota	Clostridia	Lachnospirales	WQUN01	WQVC01	Emb289P1_bin48	Embiratermes neotenicus	1	0.0939593	83.79	1.01	75	44.1	88.89	3029646	0	333	11848	9098	39661	o__Clostridiales (UID1212)	172	263	149	Emb289P1	GCA_009785665.1	SAMN12581732	Hervé et al. 2020
Bacillota	Clostridia	Lachnospirales	WQUN01	WQVC01	Emb289P3_bin127	Embiratermes neotenicus	1	0.0269354	54.99	2.13	20	46.6	88.2	1471766	0	343	4437	4290	10809	o__Clostridiales (UID1212)	172	263	149	Emb289P3	GCA_009785125.1	SAMN12581762	Hervé et al. 2020
Bacillota	Clostridia	Lachnospirales	WQUN01	WQVC01	Lab288P1_bin64	Labiotermes labralis	1	0.0571977	71.21	0.22	0	43.7	91.33	2320399	0	58	62970	40006	164787	o__Clostridiales (UID1212)	172	263	149	Lab288P1	GCA_009779835.1	SAMN12581870	Hervé et al. 2020
Bacillota	Clostridia	Lachnospirales	WQUN01	WQVC01	Nt197P1_bin19	Neocapritermes taracua	1	0.522617	85.73	1.79	25	50.7	89.09	2210566	0	219	13949	10093	59021	o__Clostridiales (UID1212)	172	263	149	Nt197P1	GCA_009786975.1	SAMN12582020	Hervé et al. 2020
Bacillota	Clostridia	Lachnospirales	WQUN01	WQVC01	Nt197P1_bin3	Neocapritermes taracua	1	0.219794	87.6	1.68	50	44.8	93.86	2281959	0	127	24673	17968	177009	k__Bacteria (UID203)	172	263	149	Nt197P1	GCA_009786925.1	SAMN12582021	Hervé et al. 2020
Bacillota	Clostridia	Lachnospirales	WQUN01	WQVC01	Nt197P1_bin7	Neocapritermes taracua	1	0.124326	59.08	0.67	100	47.9	92.17	1722721	0	360	5068	4785	19729	o__Clostridiales (UID1212)	172	263	149	Nt197P1	GCA_009783395.1	SAMN12582023	Hervé et al. 2020
Bacillota	Clostridia	Lachnospirales	WQUN01	WQVC01	Nt197P1_bin8	Neocapritermes taracua	1	0.350654	79.15	7.83	21.05	43.1	90.74	3057308	0	350	11952	8735	41833	o__Clostridiales (UID1212)	172	263	149	Nt197P1	GCA_009786935.1	SAMN12582024	Hervé et al. 2020
Bacillota	Clostridia	Lachnospirales	WQUN01	WQVC01	Th196P3_bin142	Termes hospes	1	0.234835	91.57	0.67	100	47.5	86.22	2984948	200	69	64718	43257	201065	o__Clostridiales (UID1212)	172	263	149	Th196P3	GCA_009777845.1	SAMN12582130	Hervé et al. 2020
				WQVC01			13
Bacillota	Clostridia	Lachnospirales	WQUN01	WQVK01	Emb289P1_bin132	Embiratermes neotenicus	1	0.0771888	84.96	2.01	25	47.6	84.58	2140985	0	67	51187	31955	104837	o__Clostridiales (UID1212)	172	263	149	Emb289P1	GCA_009784025.1	SAMN12581721	Hervé et al. 2020
				WQVK01			1
Bacillota	Clostridia	Lachnospirales	WQUN01	WQVX01	Emb289P1_bin51	Embiratermes neotenicus	1	0.149623	86.65	1.34	0	38.1	87.91	3287140	0	240	21191	13696	74631	o__Clostridiales (UID1212)	172	263	149	Emb289P1	GCA_009785615.1	SAMN12581734	Hervé et al. 2020
Bacillota	Clostridia	Lachnospirales	WQUN01	WQVX01	Emb289P1_bin84	Embiratermes neotenicus	1	0.0553482	63.03	4.76	30	46.3	92.67	1993342	0	274	8466	7274	23679	o__Clostridiales (UID1212)	172	263	149	Emb289P1	GCA_009785315.1	SAMN12581746	Hervé et al. 2020
				WQVX01			2
Bacillota	Clostridia	Lachnospirales	WQUN01	WRAH01	Co191P1_bin70	Cornitermes sp.	1	0.191292	79.32	2.29	20	48.8	90.74	2917712	65	229	17354	12740	63720	o__Clostridiales (UID1212)	172	263	149	Co191P1	GCA_009788085.1	SAMN12581634	Hervé et al. 2020
Bacillota	Clostridia	Lachnospirales	WQUN01	WRAH01	Lab288P1_bin22	Labiotermes labralis	1	0.237936	87.54	0.67	0	40.2	91.17	2907353	0	73	73861	39826	223687	o__Clostridiales (UID1212)	172	263	149	Lab288P1	GCA_009780315.1	SAMN12581848	Hervé et al. 2020
				WRAH01			2
Bacillota	Clostridia	Lachnospirales	WQUN01	WRAN01	Emb289P1_bin126	Embiratermes neotenicus	1	0.111596	88.88	1.34	0	45.3	88.78	3353385	0	109	46093	30765	126791	o__Clostridiales (UID1212)	172	263	149	Emb289P1	GCA_009781725.1	SAMN12581716	Hervé et al. 2020
Bacillota	Clostridia	Lachnospirales	WQUN01	WRAN01	Emb289P1_bin131	Embiratermes neotenicus	1	0.0600667	53.46	2.35	0	47	88.3	1996273	0	58	56844	34418	193006	o__Clostridiales (UID1212)	172	263	149	Emb289P1	GCA_009781615.1	SAMN12581720	Hervé et al. 2020
Bacillota	Clostridia	Lachnospirales	WQUN01	WRAN01	Emb289P1_bin52	Embiratermes neotenicus	1	0.0927176	85.86	4.47	20	45.6	90.72	2623687	0	134	30693	19579	93904	o__Clostridiales (UID1212)	172	263	149	Emb289P1	GCA_009785605.1	SAMN12581735	Hervé et al. 2020
Bacillota	Clostridia	Lachnospirales	WQUN01	WRAN01	Lab288P1_bin39	Labiotermes labralis	1	0.0736773	73.17	0.67	0	43.8	91.26	2550994	0	31	133639	82290	309222	o__Clostridiales (UID1212)	172	263	149	Lab288P1	GCA_009780185.1	SAMN12581854	Hervé et al. 2020
Bacillota	Clostridia	Lachnospirales	WQUN01	WRAN01	Lab288P1_bin87	Labiotermes labralis	1	0.0327093	54.59	4.03	12.5	46.3	88.5	2254455	0	220	13855	10247	41472	o__Clostridiales (UID1212)	172	263	149	Lab288P1	GCA_009784435.1	SAMN12581885	Hervé et al. 2020
				WRAN01			5
Bacillota	Clostridia	Lachnospirales	WQUN01	WRDG01	Lab288P3_bin199	Labiotermes labralis	1	0.0337899	70.97	2.91	0	49	92.03	2359967	0	345	8426	6840	32263	k__Bacteria (UID203)	172	263	149	Lab288P3	GCA_009783525.1	SAMN12581925	Hervé et al. 2020
				WRDG01			1
Bacillota	Clostridia	Lachnospirales	WQUN01	WREB01	Lab288P3_bin44	Labiotermes labralis	1	0.0257215	66.56	2.01	40	56.4	94.07	1773660	0	351	5341	5053	30013	o__Clostridiales (UID1212)	172	263	149	Lab288P3	GCA_009779525.1	SAMN12581946	Hervé et al. 2020
				WREB01			1
Bacillota	Clostridia	Lachnospirales	WQUN01	WRKG01	Th196P1_bin11	Termes hospes	1	0.305844	83.42	0.89	50	40.3	88.18	3032252	0	296	14399	10244	47341	o__Clostridiales (UID1212)	172	263	149	Th196P1	GCA_009778185.1	SAMN12582107	Hervé et al. 2020
Bacillota	Clostridia	Lachnospirales	WQUN01	WRKG01	Th196P1_bin9	Termes hospes	1	0.589705	64.99	1.34	50	43.9	87.41	2603929	0	360	8743	7233	36282	o__Clostridiales (UID1212)	172	263	149	Th196P1	GCA_009782245.1	SAMN12582111	Hervé et al. 2020
				WRKG01			2
Bacillota	Clostridia	Lachnospirales	WQUN01	WRKH01	Th196P1_bin2	Termes hospes	1	0.499054	94.74	6.38	25	44.8	87.91	2696479	0	320	10614	8426	48718	o__Clostridiales (UID1212)	5449	103	57	Th196P1	GCA_009778175.1	SAMN12582108	Hervé et al. 2020
				WRKH01			1
Bacillota	Clostridia	Lachnospirales	WQUN01		Gx485_bin96	Glyptotermes sp.	1	0.123634	85.39	0	0	47.7	89.37	2748057	0	110	39014	24982	107405	o__Clostridiales (UID1212)	172	263	149	Gx485	GCA_031263155.1	SAMN21241627	Mies et al, 2024
Bacillota	Clostridia	Lachnospirales	WQUN01		Kf353_bin53	Kalotermes flavicollis	1	0.0402909	73.12	3.21	14.29	43.7	89.46	2172750	0	343	7361	6334	30331	o__Clostridiales (UID1212)	172	263	149	Kf353	GCA_031273705.1	SAMN21241912	Mies et al, 2024
Bacillota	Clostridia	Lachnospirales	WQUN01		Mx356_bin60	Macrotermes cf. amplus	1	0.345014	90.92	5.84	50	43.7	87.96	3685077	0	220	24587	16750	121146	o__Clostridiales (UID1212)	172	263	149	Mx356	GCA_031271295.1	SAMN21242033	Mies et al, 2024
Bacillota	Clostridia	Lachnospirales	WQUN01		Mx356_bin65	Macrotermes cf. amplus	1	0.206502	80.4	1.01	50	53.8	91.59	2213062	0	285	9087	7765	42326	o__Clostridiales (UID1212)	172	263	149	Mx356	GCA_031271275.1	SAMN21242034	Mies et al, 2024
Bacillota	Clostridia	Lachnospirales	WQUN01		Nc350_bin154	Neotermes castaneus	1	0.137245	87.58	2.49	62.5	48.8	75.74	8817111	0	725	16761	12161	138463	o__Clostridiales (UID1212)	172	263	149	Nc350	GCA_031270945.1	SAMN21242059	Mies et al, 2024
Bacillota	Clostridia	Lachnospirales	WQUN01		Nc350_bin65	Neotermes castaneus	1	0.316697	92.58	2.57	0	47.4	69.77	7702380	0	391	29580	19699	111655	o__Clostridiales (UID1212)	172	263	149	Nc350	GCA_031269465.1	SAMN21242113	Mies et al, 2024
Bacillota	Clostridia	Lachnospirales	WQUN01		Nc350_bin69	Neotermes castaneus	1	0.0559442	89.16	2.01	0	50.3	90.97	2718841	0	304	11329	8943	37998	o__Clostridiales (UID1212)	172	263	149	Nc350	GCA_031269415.1	SAMN21242117	Mies et al, 2024
Bacillota	Clostridia	Lachnospirales	WQUN01		Ncb351_bin82	Neotermes cubanus	1	0.0581774	60.91	2.32	16.67	49.9	77.5	4675429	0	947	5272	4937	18366	o__Clostridiales (UID1212)	172	263	149	Ncb351	GCA_031283625.1	SAMN21242174	Mies et al, 2024
Bacillota	Clostridia	Lachnospirales	WQUN01		Nm470_bin125	Neotermes meruensis	1	0.0649825	88.54	0.34	100	48.8	90.58	2724963	0	263	13868	10361	48502	o__Clostridiales (UID1212)	172	263	149	Nm470	GCA_031282635.1	SAMN21242225	Mies et al, 2024
Bacillota	Clostridia	Lachnospirales	WQUN01		Nt197P1_bin4	Neocapritermes taracua	1	0.325154	86.2	7.72	8.33	46.1	90.72	2349484	0	237	13783	9913	48296	o__Clostridiales (UID1212)	172	263	149	Nt197P1	GCA_009786915.1	SAMN12582022	Hervé et al. 2020
Bacillota	Clostridia	Lachnospirales	WQUN01		Po218_bin90	Porotermes adamsoni	1	0.0406373	87.39	0.81	0	51.5	90.99	2201841	0	213	13820	10337	37592	o__Clostridiales (UID1212)	172	263	149	Po218	GCA_031289625.1	SAMN21242529	Mies et al, 2024
Bacillota	Clostridia	Lachnospirales	WQUN01		Rs511_bin10	Reticulitermes flavipes	1	0.0885018	91.9	0	0	55.7	89.19	1882761	0	37	78927	50885	163955	o__Clostridiales (UID1212)	172	263	149	Rs511	GCA_031287685.1	SAMN21242622	Mies et al, 2024
			WQUN01				51
Bacillota	Clostridia	Lachnospirales	WRAA01	WRAA01	Lab288P1_bin14	Labiotermes labralis	1	0.0286074	83.22	1.79	100	57.7	91.2	1968420	0	266	8581	7400	38157	o__Clostridiales (UID1212)	172	263	149	Lab288P1	GCA_009780445.1	SAMN12581841	Hervé et al. 2020
Bacillota	Clostridia	Lachnospirales	WRAA01	WRAA01	Lab288P1_bin51	Labiotermes labralis	1	0.0553318	74.23	1.01	50	51.3	87.43	2765950	0	183	26779	15114	119202	o__Clostridiales (UID1212)	172	263	149	Lab288P1	GCA_009780015.1	SAMN12581863	Hervé et al. 2020
				WRAA01			2
Bacillota	Clostridia	Lachnospirales	WRAA01		Gx485_bin204	Glyptotermes sp.	1	0.0725079	91.55	0.34	0	48.9	81.75	2135334	0	124	23381	17220	74854	o__Clostridiales (UID1212)	172	263	149	Gx485	GCA_031263985.1	SAMN21241582	Mies et al, 2024
Bacillota	Clostridia	Lachnospirales	WRAA01		Lab288P1_bin136	Labiotermes labralis	1	0.0142399	56.74	0.75	0	49.2	91.07	1409647	0	298	4900	4730	14290	o__Clostridiales (UID1212)	172	263	149	Lab288P1	GCA_009780475.1	SAMN12581839	Hervé et al. 2020
Bacillota	Clostridia	Lachnospirales	WRAA01		Lab288P3_bin148	Labiotermes labralis	1	0.0176942	57.63	1.85	0	52.3	91.97	1320149	0	284	4976	4648	17591	o__Clostridiales (UID1212)	172	263	149	Lab288P3	GCA_009783765.1	SAMN12581911	Hervé et al. 2020
Bacillota	Clostridia	Lachnospirales	WRAA01		Lab288P3_bin230	Labiotermes labralis	1	0.0156753	56.05	2.14	0	48.4	88.21	1209622	0	240	5416	5040	23456	o__Clostridiales (UID1212)	172	263	149	Lab288P3	GCA_009779735.1	SAMN12581935	Hervé et al. 2020
Bacillota	Clostridia	Lachnospirales	WRAA01		Nc350_bin216	Neotermes castaneus	1	0.091477	91.28	0.34	0	51.7	82.93	3528757	0	299	14713	11801	52587	o__Clostridiales (UID1212)	172	263	149	Nc350	GCA_031297485.1	SAMN21242090	Mies et al, 2024
			WRAA01				7
Bacillota	Clostridia	Lachnospirales	WRAX01	WQVB01	Emb289P1_bin118	Embiratermes neotenicus	1	0.0190038	64.2	0.67	100	43.2	83.44	1305931	0	209	7404	6248	34048	o__Clostridiales (UID1212)	172	263	149	Emb289P1	GCA_009781815.1	SAMN12581712	Hervé et al. 2020
				WQVB01			1
Bacillota	Clostridia	Lachnospirales	WRAX01	WQVZ01	Emb289P1_bin53	Embiratermes neotenicus	1	0.0440992	86.03	2.01	50	48.1	90.38	1694280	0	92	28431	18416	87079	o__Clostridiales (UID1212)	172	263	149	Emb289P1	GCA_009785595.1	SAMN12581736	Hervé et al. 2020
				WQVZ01			1
Bacillota	Clostridia	Lachnospirales	WRAX01	WQWB01	Emb289P1_bin58	Embiratermes neotenicus	1	0.027894	78.18	0.39	0	46.3	91.64	1685546	0	109	20036	15463	101187	o__Clostridiales (UID1212)	172	263	149	Emb289P1	GCA_009785555.1	SAMN12581738	Hervé et al. 2020
				WQWB01			1
Bacillota	Clostridia	Lachnospirales	WRAX01	WRAC01	Lab288P1_bin141	Labiotermes labralis	1	0.043525	91.2	1.51	0	50.6	92.99	2531053	0	85	44542	29777	143048	o__Clostridiales (UID1212)	172	263	149	Lab288P1	GCA_009780415.1	SAMN12581843	Hervé et al. 2020
Bacillota	Clostridia	Lachnospirales	WRAX01	WRAC01	Lab288P3_bin219	Labiotermes labralis	1	0.0934939	91.85	2.24	0	50	92.61	2851368	0	40	100665	71284	279423	o__Clostridiales (UID1212)	172	263	149	Lab288P3	GCA_009779795.1	SAMN12581934	Hervé et al. 2020
				WRAC01			2
Bacillota	Clostridia	Lachnospirales	WRAX01	WRAX01	Co191P1_bin84	Cornitermes sp.	1	0.0916374	81.05	0.67	100	45.4	90.94	1780513	38	174	13141	10232	52589	o__Clostridiales (UID1212)	172	263	149	Co191P1	GCA_009787945.1	SAMN12581641	Hervé et al. 2020
Bacillota	Clostridia	Lachnospirales	WRAX01	WRAX01	Lab288P1_bin137	Labiotermes labralis	1	0.0743653	72.54	1.34	100	43.3	88.73	2043854	0	169	17516	12093	56713	o__Clostridiales (UID1212)	172	263	149	Lab288P1	GCA_009780485.1	SAMN12581840	Hervé et al. 2020
Bacillota	Clostridia	Lachnospirales	WRAX01	WRAX01	Lab288P1_bin54	Labiotermes labralis	1	0.0531469	86.95	0.67	0	45.8	90.08	2136395	0	53	63899	40309	154822	o__Clostridiales (UID1212)	172	263	149	Lab288P1	GCA_009779935.1	SAMN12581864	Hervé et al. 2020
				WRAX01			3
Bacillota	Clostridia	Lachnospirales	WRAX01	WRBJ01	Lab288P1_bin76	Labiotermes labralis	1	0.0617033	76.34	0.67	0	40.7	91.31	1576111	0	43	53403	36653	147690	o__Clostridiales (UID1212)	172	263	149	Lab288P1	GCA_009784615.1	SAMN12581876	Hervé et al. 2020
Bacillota	Clostridia	Lachnospirales	WRAX01	WRBJ01	Lab288P1_bin92	Labiotermes labralis	1	0.103579	65.53	2.46	33.33	41.9	90.72	1431329	0	257	6147	5569	18682	o__Clostridiales (UID1212)	172	263	149	Lab288P1	GCA_009784355.1	SAMN12581887	Hervé et al. 2020
				WRBJ01			2
Bacillota	Clostridia	Lachnospirales	WRAX01	WRBK01	Emb289P1_bin130	Embiratermes neotenicus	1	0.0394805	72.32	0.23	50	47.1	90.16	1709486	0	115	21347	14865	53649	o__Clostridiales (UID1212)	172	263	149	Emb289P1	GCA_009781625.1	SAMN12581719	Hervé et al. 2020
Bacillota	Clostridia	Lachnospirales	WRAX01	WRBK01	Lab288P1_bin77	Labiotermes labralis	1	0.0423606	75.56	0.22	0	42.6	90.66	1840864	0	41	65566	44899	162831	o__Clostridiales (UID1212)	172	263	149	Lab288P1	GCA_009784575.1	SAMN12581877	Hervé et al. 2020
Bacillota	Clostridia	Lachnospirales	WRAX01	WRBK01	Pmx449_bin8	Promirotermes sp.	1	0.168928	66.05	0.14	0	51.6	92.65	1421444	0	173	11595	8216	38354	o__Clostridiales (UID1212)	172	263	149	Pmx449	GCA_031277155.1	SAMN21242472	Mies et al, 2024
				WRBK01			3
Bacillota	Clostridia	Lachnospirales	WRAX01		Co191P1_bin2	Cornitermes sp.	1	0.0537896	56.48	1.98	66.67	47.9	93.64	1247951	78	276	4681	4521	20174	o__Clostridiales (UID1212)	172	263	149	Co191P1	GCA_009786835.1	SAMN12581614	Hervé et al. 2020
Bacillota	Clostridia	Lachnospirales	WRAX01		Co191P1_bin30	Cornitermes sp.	1	0.101132	82.46	7.94	26.92	46.4	91.94	1934898	65	277	8118	6984	26352	o__Clostridiales (UID1212)	5449	103	57	Co191P1	GCA_009786785.1	SAMN12581617	Hervé et al. 2020
Bacillota	Clostridia	Lachnospirales	WRAX01		Emb289P1_bin112	Embiratermes neotenicus	1	0.0112254	53.51	3.51	0	44.7	91.99	932410	0	208	4600	4482	15201	o__Clostridiales (UID1212)	5449	103	57	Emb289P1	GCA_009781795.1	SAMN12581710	Hervé et al. 2020
Bacillota	Clostridia	Lachnospirales	WRAX01		Emb289P1_bin71	Embiratermes neotenicus	1	0.0122198	51.06	0.67	0	40.5	87.19	1090557	0	243	4883	4487	12498	o__Clostridiales (UID1212)	172	263	149	Emb289P1	GCA_009785465.1	SAMN12581744	Hervé et al. 2020
Bacillota	Clostridia	Lachnospirales	WRAX01		Gx481_bin66	Glyptotermes sp.	1	0.248783	89.43	0	0	58.5	83.53	2216276	0	130	20210	17048	88701	o__Clostridiales (UID1212)	172	263	149	Gx481	GCA_031265685.1	SAMN21241521	Mies et al, 2024
Bacillota	Clostridia	Lachnospirales	WRAX01		Hm464_bin30	Hodotermes mossambicus	1	0.081334	58.69	1.57	100	40.2	91.74	1099575	0	224	5224	4908	13046	o__Clostridiales (UID1212)	172	263	149	Hm464	GCA_031262335.1	SAMN21241666	Mies et al, 2024
Bacillota	Clostridia	Lachnospirales	WRAX01		Mx356_bin48	Macrotermes cf. amplus	1	0.182638	84.55	5.03	20	52.8	91.15	3216708	0	433	9218	7428	50804	o__Clostridiales (UID1212)	172	263	149	Mx356	GCA_031271375.1	SAMN21242028	Mies et al, 2024
Bacillota	Clostridia	Lachnospirales	WRAX01		Pmx449_bin21	Promirotermes sp.	1	0.186082	86.95	1.74	20	48.7	91	2159873	0	177	15932	12202	54660	o__Clostridiales (UID1212)	172	263	149	Pmx449	GCA_031277225.1	SAMN21242466	Mies et al, 2024
			WRAX01				21
Bacillota	Clostridia	Lachnospirales	WRBF01	WRBF01	Lab288P1_bin71	Labiotermes labralis	1	0.0805087	70.4	0	0	38.7	89.1	1525608	0	56	41621	27243	89783	o__Clostridiales (UID1212)	172	263	149	Lab288P1	GCA_009784685.1	SAMN12581872	Hervé et al. 2020
				WRBF01			1
			WRBF01				1
Bacillota	Clostridia	Lachnospirales			TD116_bin31	Odontotermes sp.	1	0.181738	59.06	4.53	20	49	87.99	1437441	0	345	4300	4166	10665	o__Clostridiales (UID1212)	172	263	149	TD116	GCA_031285885.1	SAMN21242692	Mies et al, 2024
Bacillota	Clostridia	Lachnospirales			TD116_bin47	Odontotermes sp.	1	0.201728	83.82	1.68	33.33	38.7	87.92	2315141	0	322	8307	7189	32112	o__Clostridiales (UID1212)	172	263	149	TD116	GCA_031285815.1	SAMN21242696	Mies et al, 2024
		Lachnospirales					108
Bacillota	Clostridia	Monoglobales	Firm-18	MWCQ01	Ct408_bin46	Calcaritermes temnocephalus	1	0.0281581	64.87	0.02	0	55	92.27	1374628	0	281	5105	4891	24930	o__Clostridiales (UID1212)	172	263	149	Ct408	GCA_031255355.1	SAMN21241270	Mies et al, 2024
				MWCQ01			1
			Firm-18				1
Bacillota	Clostridia	Monoglobales	WRAG01	WRAG01	Lab288P1_bin2	Labiotermes labralis	1	0.0555966	92.82	0	0	45.8	85.4	2047034	0	59	49831	34695	113385	o__Clostridiales (UID1212)	172	263	149	Lab288P1	GCA_009780345.1	SAMN12581847	Hervé et al. 2020
				WRAG01			1
Bacillota	Clostridia	Monoglobales	WRAG01		Gsp477_bin49	Glyptotermes sp.	1	0.48209	60.57	0	0	28.5	87.64	894313	0	15	240496	59620	257603	o__Clostridiales (UID1212)	172	263	149	Gsp477	GCA_031267755.1	SAMN21241424	Mies et al, 2024
			WRAG01				2
Bacillota	Clostridia	Monoglobales	WRBX01	WRBX01	Lab288P3_bin1	Labiotermes labralis	1	0.0243201	54.39	0.34	100	43.3	89.34	825973	0	146	5935	5657	29017	o__Clostridiales (UID1212)	172	263	149	Lab288P3	GCA_009784335.1	SAMN12581890	Hervé et al. 2020
				WRBX01			1
Bacillota	Clostridia	Monoglobales	WRBX01		Gx485_bin226	Glyptotermes sp.	1	0.0658196	78.45	0	0	47.4	89.91	1452351	0	92	24072	15786	97862	o__Clostridiales (UID1212)	172	263	149	Gx485	GCA_031263785.1	SAMN21241593	Mies et al, 2024
Bacillota	Clostridia	Monoglobales	WRBX01		Hm464_bin68	Hodotermes mossambicus	1	0.0779684	88.2	2.46	0	40	88.62	1442134	0	21	119342	68673	197098	o__Clostridiales (UID1212)	172	263	149	Hm464	GCA_031261985.1	SAMN21241686	Mies et al, 2024
			WRBX01				3
		Monoglobales					6
Bacillota	Clostridia	Oscillospirales	Acutalibacteraceae	CAKSSR01	Ct408_bin18	Calcaritermes temnocephalus	1	0.136864	67.5	1.36	66.67	37.7	71.99	1223335	0	91	19762	13443	66133	o__Clostridiales (UID1212)	172	263	149	Ct408	GCA_031255515.1	SAMN21241261	Mies et al, 2024
				CAKSSR01			1
Bacillota	Clostridia	Oscillospirales	Acutalibacteraceae	DTU053	Lab288P3_bin68	Labiotermes labralis	1	0.0288874	78.53	1.07	0	48.3	89.85	2024956	0	282	8653	7180	30831	o__Clostridiales (UID1212)	172	263	149	Lab288P3	GCA_009779455.1	SAMN12581951	Hervé et al. 2020
				DTU053			1
Bacillota	Clostridia	Oscillospirales	Acutalibacteraceae	RGIG9287	Cu122P3_bin6	Nitiditermes sp. A	1	0.112043	51.8	3.54	5.88	30.8	85.95	2692270	703	648	4058	4153	31054	o__Clostridiales (UID1212)	172	263	149	Cu122P3	GCA_009785985.1	SAMN12581684	Hervé et al. 2020
Bacillota	Clostridia	Oscillospirales	Acutalibacteraceae	RGIG9287	Gsp477_bin80	Glyptotermes sp.	1	0.0552181	54.22	0	0	29.6	75.84	1127642	0	146	9202	7723	30622	o__Clostridiales (UID1212)	172	263	149	Gsp477	GCA_031267335.1	SAMN21241442	Mies et al, 2024
Bacillota	Clostridia	Oscillospirales	Acutalibacteraceae	RGIG9287	Gx481_bin36	Glyptotermes sp.	1	0.141268	57.57	0.17	100	33.4	82.87	1043353	0	65	29064	16051	86535	o__Clostridiales (UID1212)	172	263	149	Gx481	GCA_031265995.1	SAMN21241509	Mies et al, 2024
Bacillota	Clostridia	Oscillospirales	Acutalibacteraceae	RGIG9287	Iy174_bin17	Incisitermes snyderi	1	0.564921	58.41	0	0	36.1	82.14	903703	0	42	45356	21516	89649	o__Clostridiales (UID1212)	172	263	149	Iy174	GCA_031275995.1	SAMN21241823	Mies et al, 2024
Bacillota	Clostridia	Oscillospirales	Acutalibacteraceae	RGIG9287	Nc350_bin131	Neotermes castaneus	1	0.0921833	74.77	0	0	36.2	72.67	1254557	0	119	14890	10542	46817	o__Clostridiales (UID1212)	172	263	149	Nc350	GCA_031270785.1	SAMN21242046	Mies et al, 2024
				RGIG9287			5
Bacillota	Clostridia	Oscillospirales	Acutalibacteraceae	SIG598	Lab288P3_bin208	Labiotermes labralis	1	0.01857	55.43	1.48	100	56.1	91.28	992508	0	235	4335	4223	11119	o__Clostridiales (UID1212)	172	263	149	Lab288P3	GCA_009784075.1	SAMN12581929	Hervé et al. 2020
				SIG598			1
Bacillota	Clostridia	Oscillospirales	Acutalibacteraceae	UBA1425	Lab288P3_bin47	Labiotermes labralis	1	0.0577909	87.88	0	0	54.4	89.37	2137751	0	80	38755	26721	150421	o__Clostridiales (UID1212)	172	263	149	Lab288P3	GCA_009779495.1	SAMN12581948	Hervé et al. 2020
				UBA1425			1
Bacillota	Clostridia	Oscillospirales	Acutalibacteraceae	UBA3753	Cc175_bin42	Cryptotermes cavifrons	1	0.172244	55.38	0	0	31.7	83.37	849051	0	53	22107	16019	64603	o__Clostridiales (UID1212)	172	263	149	Cc175	GCA_031259495.1	SAMN21241080	Mies et al, 2024
				UBA3753			1
Bacillota	Clostridia	Oscillospirales	Acutalibacteraceae	WRDE01	Lab288P3_bin192	Labiotermes labralis	1	0.0353173	76.29	1.73	20	55.5	89.83	2315263	0	372	6908	6223	27803	o__Clostridiales (UID1212)	172	263	149	Lab288P3	GCA_009783605.1	SAMN12581923	Hervé et al. 2020
				WRDE01			1
Bacillota	Clostridia	Oscillospirales	Acutalibacteraceae	WRKY01	Gsp477_bin26	Glyptotermes sp.	1	0.0515136	90.11	0.56	0	50.7	85.97	1954578	0	123	22303	15890	75307	o__Clostridiales (UID1212)	172	263	149	Gsp477	GCA_031267965.1	SAMN21241411	Mies et al, 2024
Bacillota	Clostridia	Oscillospirales	Acutalibacteraceae	WRKY01	Hs463_bin127	Hodotermopsis sjoestedti	1	0.0794564	89.11	0.67	0	57.8	86.26	1994940	0	75	39745	26599	129837	o__Clostridiales (UID1212)	172	263	149	Hs463	GCA_031261445.1	SAMN21241711	Mies et al, 2024
Bacillota	Clostridia	Oscillospirales	Acutalibacteraceae	WRKY01	Md513_bin113	Mastotermes darwinensis	1	0.277294	71.89	0	0	54.6	91.96	1295881	0	16	98037	80992	305540	o__Clostridiales (UID1212)	172	263	149	Md513	GCA_031272895.1	SAMN21241952	Mies et al, 2024
Bacillota	Clostridia	Oscillospirales	Acutalibacteraceae	WRKY01	Po218_bin43	Porotermes adamsoni	1	0.0419655	90.67	0	0	55.1	88.14	1645023	0	101	22533	16287	73697	o__Clostridiales (UID1212)	172	263	149	Po218	GCA_031290105.1	SAMN21242505	Mies et al, 2024
Bacillota	Clostridia	Oscillospirales	Acutalibacteraceae	WRKY01	Th196P3_bin135	Termes hospes	1	0.0396208	82.73	0.69	0	50	86.52	1562837	0	144	13528	10853	50219	o__Clostridiales (UID1212)	172	263	149	Th196P3	GCA_009777895.1	SAMN12582125	Hervé et al. 2020
				WRKY01			5
Bacillota	Clostridia	Oscillospirales	Acutalibacteraceae	WRMQ01	Cf509_bin60	Coptotermes formosanus	1	0.0329343	95.6	0	0	58.4	90.38	2046069	0	42	80474	48715	165617	o__Clostridiales (UID1212)	172	263	149	Cf509	GCA_031256825.1	SAMN21241196	Mies et al, 2024
Bacillota	Clostridia	Oscillospirales	Acutalibacteraceae	WRMQ01	Co191P1_bin34	Cornitermes sp.	1	0.0826847	70.94	1.57	66.67	57.4	89.07	1586422	43	227	8754	6988	35373	o__Clostridiales (UID1212)	172	263	149	Co191P1	GCA_009786735.1	SAMN12581619	Hervé et al. 2020
Bacillota	Clostridia	Oscillospirales	Acutalibacteraceae	WRMQ01	Co191P4_bin15	Cornitermes sp.	1	0.402281	83.17	0.8	60	60.7	90.03	2969546	0	516	6462	5754	27638	o__Clostridiales (UID1212)	172	263	149	Co191P4	GCA_009786275.1	SAMN12581670	Hervé et al. 2020
Bacillota	Clostridia	Oscillospirales	Acutalibacteraceae	WRMQ01	Emb289P1_bin98	Embiratermes neotenicus	1	0.075068	91.33	2.01	33.33	52.7	87.32	2245365	0	58	69710	38713	221201	o__Clostridiales (UID1212)	172	263	149	Emb289P1	GCA_009785335.1	SAMN12581749	Hervé et al. 2020
Bacillota	Clostridia	Oscillospirales	Acutalibacteraceae	WRMQ01	Kf353_bin28	Kalotermes flavicollis	1	0.116208	81.78	0.73	0	58	89.77	1554778	0	242	7161	6424	36292	o__Clostridiales (UID1212)	172	263	149	Kf353	GCA_031273905.1	SAMN21241902	Mies et al, 2024
Bacillota	Clostridia	Oscillospirales	Acutalibacteraceae	WRMQ01	Lab288P1_bin84	Labiotermes labralis	1	0.058388	87.75	0.67	0	54.1	91.27	1994077	0	61	41631	32689	133675	o__Clostridiales (UID1212)	172	263	149	Lab288P1	GCA_009784445.1	SAMN12581883	Hervé et al. 2020
Bacillota	Clostridia	Oscillospirales	Acutalibacteraceae	WRMQ01	Lab288P3_bin30	Labiotermes labralis	1	0.0719872	72.22	0.89	0	60.5	88.66	1791480	0	64	39925	27991	81298	o__Clostridiales (UID1212)	172	263	149	Lab288P3	GCA_009779995.1	SAMN12581941	Hervé et al. 2020
Bacillota	Clostridia	Oscillospirales	Acutalibacteraceae	WRMQ01	Nc150P3_bin1	Nasutitermes corniger	1	0.118114	65.47	3.91	87.5	63.4	92.23	1785276	740	377	5018	4733	11731	o__Clostridiales (UID1212)	172	263	149	Nc150P3	GCA_009787315.1	SAMN12582003	Hervé et al. 2020
Bacillota	Clostridia	Oscillospirales	Acutalibacteraceae	WRMQ01	Ncb351_bin68	Neotermes cubanus	1	0.0431937	76.53	0.67	0	57.8	89.94	1406160	0	243	6111	5786	33385	o__Clostridiales (UID1212)	172	263	149	Ncb351	GCA_031283835.1	SAMN21242164	Mies et al, 2024
Bacillota	Clostridia	Oscillospirales	Acutalibacteraceae	WRMQ01	Nl494_bin5	Nasutitermes lujae	1	0.216256	57.21	3.45	0	64.4	91.37	1923457	0	361	5616	5328	21938	o__Clostridiales (UID1212)	5449	104	58	Nl494	GCA_031283055.1	SAMN21242203	Mies et al, 2024
Bacillota	Clostridia	Oscillospirales	Acutalibacteraceae	WRMQ01	Nm470_bin12	Neotermes meruensis	1	0.0689194	93.45	0	0	52.7	91.64	1788455	0	108	22277	16559	111056	o__Clostridiales (UID1212)	172	263	149	Nm470	GCA_031282735.1	SAMN21242220	Mies et al, 2024
Bacillota	Clostridia	Oscillospirales	Acutalibacteraceae	WRMQ01	Pc512_bin107	Prorhinotermes canalifrons	1	0.0571866	92.91	0	0	56.9	91.51	1904454	0	53	53407	35933	120622	o__Clostridiales (UID1212)	172	263	149	Pc512	GCA_031280825.1	SAMN21242298	Mies et al, 2024
Bacillota	Clostridia	Oscillospirales	Acutalibacteraceae	WRMQ01	Po218_bin118	Porotermes adamsoni	1	0.0457301	88.25	0.9	33.33	58.8	90.61	2159818	0	210	12879	10284	40063	o__Clostridiales (UID1212)	172	263	149	Po218	GCA_031290595.1	SAMN21242482	Mies et al, 2024
Bacillota	Clostridia	Oscillospirales	Acutalibacteraceae	WRMQ01	Th196P3_bin85	Termes hospes	1	0.0748255	92.58	1.34	50	58.7	89.39	2526384	100	152	24904	16620	84275	o__Clostridiales (UID1212)	172	263	149	Th196P3	GCA_009777055.1	SAMN12582169	Hervé et al. 2020
				WRMQ01			14
Bacillota	Clostridia	Oscillospirales	Acutalibacteraceae		Cx337_bin21	Constrictotermes cavifrons	1	0.100483	65.16	0	0	42	89.2	890660	0	174	5633	5118	14039	o__Clostridiales (UID1212)	172	263	149	Cx337	GCA_031254555.1	SAMN21241310	Mies et al, 2024
Bacillota	Clostridia	Oscillospirales	Acutalibacteraceae		Gsp477_bin145	Glyptotermes sp.	1	0.608576	68.5	0.67	0	33.6	82.06	1025653	0	25	79219	41026	97342	o__Clostridiales (UID1212)	172	263	149	Gsp477	GCA_031268405.1	SAMN21241388	Mies et al, 2024
Bacillota	Clostridia	Oscillospirales	Acutalibacteraceae		Gsp477_bin18	Glyptotermes sp.	1	0.0751536	91.46	0.67	0	59.7	89.95	2562942	0	78	54343	32858	263776	o__Clostridiales (UID1212)	172	263	149	Gsp477	GCA_031268095.1	SAMN21241403	Mies et al, 2024
Bacillota	Clostridia	Oscillospirales	Acutalibacteraceae		Gx481_bin191	Glyptotermes sp.	1	0.15304	72.24	0.67	0	37.5	76.01	1101550	0	22	76036	50070	271570	o__Clostridiales (UID1212)	172	263	149	Gx481	GCA_031266365.1	SAMN21241491	Mies et al, 2024
Bacillota	Clostridia	Oscillospirales	Acutalibacteraceae		Hm464_bin109	Hodotermes mossambicus	1	0.4765	88.37	0.67	0	49.1	84.26	1961541	0	51	63092	38461	137679	o__Clostridiales (UID1212)	172	263	149	Hm464	GCA_031262985.1	SAMN21241633	Mies et al, 2024
Bacillota	Clostridia	Oscillospirales	Acutalibacteraceae		Hm464_bin54	Hodotermes mossambicus	1	0.103834	84.38	1.57	33.33	42.6	86.42	1659546	0	197	9962	8424	39074	o__Clostridiales (UID1212)	172	263	149	Hm464	GCA_031262125.1	SAMN21241677	Mies et al, 2024
Bacillota	Clostridia	Oscillospirales	Acutalibacteraceae		Kf353_bin46	Kalotermes flavicollis	1	0.0396057	76.24	0.14	0	51.8	90.52	1798625	0	254	8448	7081	25811	o__Clostridiales (UID1212)	172	263	149	Kf353	GCA_031273775.1	SAMN21241908	Mies et al, 2024
Bacillota	Clostridia	Oscillospirales	Acutalibacteraceae		Lab288P4_bin93	Labiotermes labralis	1	0.0214843	55.25	0	0	57.6	83.11	1257913	0	284	4567	4429	14969	o__Clostridiales (UID1212)	5449	104	58	Lab288P4	GCA_009776335.1	SAMN12581992	Hervé et al. 2020
Bacillota	Clostridia	Oscillospirales	Acutalibacteraceae		Md513_bin95	Mastotermes darwinensis	1	0.100176	92.44	0	0	55.7	88.53	2397238	0	70	53082	34246	116140	o__Clostridiales (UID1212)	172	263	149	Md513	GCA_031271865.1	SAMN21242004	Mies et al, 2024
Bacillota	Clostridia	Oscillospirales	Acutalibacteraceae		Nc350_bin166	Neotermes castaneus	1	0.0720596	96.76	2.35	0	50.3	85.65	2939879	0	101	48896	29107	97338	o__Clostridiales (UID1212)	172	263	149	Nc350	GCA_031270605.1	SAMN21242066	Mies et al, 2024
Bacillota	Clostridia	Oscillospirales	Acutalibacteraceae		Nc350_bin54	Neotermes castaneus	1	0.0689124	97.32	0	0	45.9	86.65	2569752	0	148	23559	17363	89805	o__Clostridiales (UID1212)	172	263	149	Nc350	GCA_031269595.1	SAMN21242109	Mies et al, 2024
Bacillota	Clostridia	Oscillospirales	Acutalibacteraceae		Roe453_bin136	Roisinitermes ebogoensis	1	0.36276	65.59	0	0	28.1	79.81	1026548	0	32	62762	32079	103256	o__Clostridiales (UID1212)	172	263	149	Roe453	GCA_031288555.1	SAMN21242584	Mies et al, 2024
			Acutalibacteraceae				42
Bacillota	Clostridia	Oscillospirales	CAG-272	WQSD01	Co191P1_bin74	Cornitermes sp.	1	0.0642672	65.46	2.57	40	47.6	84.27	1370845	34	219	6959	6259	25956	o__Clostridiales (UID1212)	172	263	149	Co191P1	GCA_009788105.1	SAMN12581636	Hervé et al. 2020
				WQSD01			1
Bacillota	Clostridia	Oscillospirales	CAG-272	WREN01	Lab288P3_bin93	Labiotermes labralis	1	0.081945	74.38	1.01	50	43.7	93.76	2454291	0	371	7965	6615	50662	o__Clostridiales (UID1212)	172	263	149	Lab288P3	GCA_009779295.1	SAMN12581958	Hervé et al. 2020
				WREN01			1
			CAG-272				2
Bacillota	Clostridia	Oscillospirales	JAAYOS01		Gx485_bin182	Glyptotermes sp.	1	0.578236	60.74	0	0	52.4	86.86	1200579	0	9	302359	133397	327332	o__Clostridiales (UID1212)	172	263	149	Gx485	GCA_031264245.1	SAMN21241571	Mies et al, 2024
			JAAYOS01				1
Bacillota	Clostridia	Oscillospirales	Oscillospiraceae	Faecousia	Hm464_bin57	Hodotermes mossambicus	1	0.0792534	93.4	0.34	100	54.5	90.2	1583414	0	74	29525	21397	59214	o__Clostridiales (UID1212)	172	263	149	Hm464	GCA_031262065.1	SAMN21241679	Mies et al, 2024
				Faecousia			1
Bacillota	Clostridia	Oscillospirales	Oscillospiraceae	UBA2658	Gx485_bin151	Glyptotermes sp.	1	0.0558879	84.5	1.97	0	57.5	88.88	1793333	0	215	10547	8341	40509	o__Clostridiales (UID1212)	172	263	149	Gx485	GCA_031264545.1	SAMN21241560	Mies et al, 2024
				UBA2658			1
Bacillota	Clostridia	Oscillospirales	Oscillospiraceae	WQUU01	Cu122P5_bin9	Nitiditermes sp. A	1	0.0776451	76.9	3.56	21.43	57.9	88.51	1846296	0	330	6333	5594	25142	o__Clostridiales (UID1212)	172	263	149	Cu122P5	GCA_009781925.1	SAMN12581705	Hervé et al. 2020
				WQUU01			1
Bacillota	Clostridia	Oscillospirales	Oscillospiraceae	WRAB01	Emb289P1_bin123	Embiratermes neotenicus	1	0.0241007	60.08	4.54	10	55.8	86.03	1705402	0	313	6312	5448	16594	o__Clostridiales (UID1212)	172	263	149	Emb289P1	GCA_009781715.1	SAMN12581715	Hervé et al. 2020
Bacillota	Clostridia	Oscillospirales	Oscillospiraceae	WRAB01	Lab288P1_bin102	Labiotermes labralis	1	0.0157915	57.48	5.03	0	53.7	90.98	1425661	0	305	4773	4674	37340	o__Clostridiales (UID1212)	172	263	149	Lab288P1	GCA_009780725.1	SAMN12581827	Hervé et al. 2020
Bacillota	Clostridia	Oscillospirales	Oscillospiraceae	WRAB01	Lab288P1_bin140	Labiotermes labralis	1	0.0566114	94.07	1.01	0	53.7	89.22	2162813	0	40	87334	54070	174741	o__Clostridiales (UID1212)	172	263	149	Lab288P1	GCA_009780435.1	SAMN12581842	Hervé et al. 2020
Bacillota	Clostridia	Oscillospirales	Oscillospiraceae	WRAB01	Lab288P1_bin3	Labiotermes labralis	1	0.0395119	88.42	0	0	55.2	86.82	1939900	0	51	75170	38037	172910	o__Clostridiales (UID1212)	172	263	149	Lab288P1	GCA_009780235.1	SAMN12581851	Hervé et al. 2020
Bacillota	Clostridia	Oscillospirales	Oscillospiraceae	WRAB01	Lab288P1_bin4	Labiotermes labralis	1	0.0393343	86.24	1.34	20	54.6	88.62	1878405	0	33	84970	56921	155017	o__Clostridiales (UID1212)	172	263	149	Lab288P1	GCA_009780175.1	SAMN12581855	Hervé et al. 2020
Bacillota	Clostridia	Oscillospirales	Oscillospiraceae	WRAB01	Lab288P1_bin69	Labiotermes labralis	1	0.0747396	91.95	0.67	0	51.8	87.99	2422321	0	91	40847	26618	75649	o__Clostridiales (UID1212)	172	263	149	Lab288P1	GCA_009779845.1	SAMN12581871	Hervé et al. 2020
				WRAB01			6
Bacillota	Clostridia	Oscillospirales	Oscillospiraceae	WRJA01	Nt197P3_bin67	Neocapritermes taracua	1	0.0674982	91.5	2.63	25	51.6	91.93	2154473	100	128	28652	16831	90373	o__Clostridiales (UID1212)	172	263	149	Nt197P3	GCA_009782435.1	SAMN12582075	Hervé et al. 2020
				WRJA01			1
Bacillota	Clostridia	Oscillospirales	Oscillospiraceae	WRMH01	Co191P1_bin31	Cornitermes sp.	1	0.0968235	75.39	3.08	50	48.2	88.85	2064854	97	345	6572	5984	26179	o__Clostridiales (UID1212)	172	263	149	Co191P1	GCA_009786775.1	SAMN12581618	Hervé et al. 2020
Bacillota	Clostridia	Oscillospirales	Oscillospiraceae	WRMH01	Co191P1_bin72	Cornitermes sp.	1	0.966833	88.46	10.07	38.71	43.9	89.75	2844330	225	247	16142	11514	62363	o__Clostridiales (UID1212)	172	263	149	Co191P1	GCA_009788005.1	SAMN12581635	Hervé et al. 2020
Bacillota	Clostridia	Oscillospirales	Oscillospiraceae	WRMH01	Co191P1_bin82	Cornitermes sp.	1	0.152288	94.41	5.43	90	50.1	90.89	2419784	72	163	21947	14844	84712	o__Clostridiales (UID1212)	172	263	149	Co191P1	GCA_009787995.1	SAMN12581640	Hervé et al. 2020
Bacillota	Clostridia	Oscillospirales	Oscillospiraceae	WRMH01	Co191P3_bin39	Cornitermes sp.	1	0.571309	91.28	7.05	21.43	43.7	90.17	3021779	84	94	52589	32145	290906	o__Clostridiales (UID1212)	172	263	149	Co191P3	GCA_009787625.1	SAMN12581656	Hervé et al. 2020
Bacillota	Clostridia	Oscillospirales	Oscillospiraceae	WRMH01	Co191P3_bin61	Cornitermes sp.	1	0.672303	83.83	2.01	40	44.1	90.12	2721844	183	201	19921	13540	56831	o__Clostridiales (UID1212)	172	263	149	Co191P3	GCA_009786445.1	SAMN12581663	Hervé et al. 2020
Bacillota	Clostridia	Oscillospirales	Oscillospiraceae	WRMH01	Coa324_bin43	Coatitermes kartaboensis	1	0.16123	77.13	6.66	20	51.3	89.82	2595983	0	451	6222	5756	33409	o__Clostridiales (UID1212)	172	263	149	Coa324	GCA_031256215.1	SAMN21241227	Mies et al, 2024
Bacillota	Clostridia	Oscillospirales	Oscillospiraceae	WRMH01	Emb289P1_bin108	Embiratermes neotenicus	1	0.078004	91.28	2.18	0	45.3	90.21	2399648	0	134	32507	17907	79989	o__Clostridiales (UID1212)	172	263	149	Emb289P1	GCA_009781855.1	SAMN12581709	Hervé et al. 2020
Bacillota	Clostridia	Oscillospirales	Oscillospiraceae	WRMH01	Emb289P1_bin128	Embiratermes neotenicus	1	0.227249	96.64	0.67	0	45.5	89.15	2202109	0	106	35651	20774	119276	o__Clostridiales (UID1212)	172	263	149	Emb289P1	GCA_009781695.1	SAMN12581718	Hervé et al. 2020
Bacillota	Clostridia	Oscillospirales	Oscillospiraceae	WRMH01	Emb289P1_bin49	Embiratermes neotenicus	1	0.0329692	85.91	1.03	100	50.2	90.82	1577455	0	234	7743	6741	28077	o__Clostridiales (UID1212)	172	263	149	Emb289P1	GCA_009785655.1	SAMN12581733	Hervé et al. 2020
Bacillota	Clostridia	Oscillospirales	Oscillospiraceae	WRMH01	Emb289P1_bin61	Embiratermes neotenicus	1	0.122132	97.32	0	0	50	89.17	2156616	0	70	41818	30808	241009	o__Clostridiales (UID1212)	172	263	149	Emb289P1	GCA_009785525.1	SAMN12581739	Hervé et al. 2020
Bacillota	Clostridia	Oscillospirales	Oscillospiraceae	WRMH01	Emb289P1_bin94	Embiratermes neotenicus	1	0.39999	92.3	2.9	25	40.2	87.95	3511908	0	237	22529	14818	127100	o__Clostridiales (UID1212)	172	263	149	Emb289P1	GCA_009785345.1	SAMN12581748	Hervé et al. 2020
Bacillota	Clostridia	Oscillospirales	Oscillospiraceae	WRMH01	Emb289P3_bin50	Embiratermes neotenicus	1	0.267266	91.78	0	0	41.6	91.62	2770608	0	99	43707	27985	172450	o__Clostridiales (UID1212)	172	263	149	Emb289P3	GCA_009784725.1	SAMN12581781	Hervé et al. 2020
Bacillota	Clostridia	Oscillospirales	Oscillospiraceae	WRMH01	Emb289P3_bin58	Embiratermes neotenicus	1	0.142326	91.44	1.34	50	43.7	92.76	2295717	0	57	59158	40275	226788	o__Clostridiales (UID1212)	172	263	149	Emb289P3	GCA_009781515.1	SAMN12581787	Hervé et al. 2020
Bacillota	Clostridia	Oscillospirales	Oscillospiraceae	WRMH01	Lab288P3_bin200	Labiotermes labralis	1	0.266858	89.81	0.67	0	43.3	90.8	2752810	0	79	53004	34845	126118	o__Clostridiales (UID1212)	172	263	149	Lab288P3	GCA_009783555.1	SAMN12581926	Hervé et al. 2020
Bacillota	Clostridia	Oscillospirales	Oscillospiraceae	WRMH01	Nt197P3_bin94	Neocapritermes taracua	1	0.0771755	58.18	0.34	0	56.2	91.29	1691949	0	82	28995	20633	85115	o__Clostridiales (UID1212)	172	263	149	Nt197P3	GCA_009778485.1	SAMN12582091	Hervé et al. 2020
Bacillota	Clostridia	Oscillospirales	Oscillospiraceae	WRMH01	Pal332_bin15	Palmitermes impostor	1	0.344979	72.33	0.67	100	36.4	89.6	1941836	0	227	10244	8554	78494	o__Clostridiales (UID1212)	172	263	149	Pal332	GCA_031281255.1	SAMN21242285	Mies et al, 2024
Bacillota	Clostridia	Oscillospirales	Oscillospiraceae	WRMH01	Pal332_bin16	Palmitermes impostor	1	1.21245	79.49	2.4	100	36.9	91.01	2307349	0	250	12441	9229	61582	o__Clostridiales (UID1212)	172	263	149	Pal332	GCA_031281195.1	SAMN21242286	Mies et al, 2024
Bacillota	Clostridia	Oscillospirales	Oscillospiraceae	WRMH01	Pal332_bin25	Palmitermes impostor	1	0.201942	81.84	7.35	40	40.9	88.62	4189471	0	607	9098	6901	40493	o__Clostridiales (UID1212)	172	263	149	Pal332	GCA_031281055.1	SAMN21242291	Mies et al, 2024
Bacillota	Clostridia	Oscillospirales	Oscillospiraceae	WRMH01	Th196P3_bin147	Termes hospes	1	0.27383	94.3	0.34	0	41.2	87.94	2797010	100	36	149840	77691	280767	o__Clostridiales (UID1212)	172	263	149	Th196P3	GCA_009777775.1	SAMN12582131	Hervé et al. 2020
Bacillota	Clostridia	Oscillospirales	Oscillospiraceae	WRMH01	Th196P3_bin70	Termes hospes	1	0.706435	90.44	1.34	50	47.3	89.59	2626098	862	62	89056	42342	252657	o__Clostridiales (UID1212)	172	263	149	Th196P3	GCA_009777235.1	SAMN12582160	Hervé et al. 2020
Bacillota	Clostridia	Oscillospirales	Oscillospiraceae	WRMH01	Th196P4_bin1	Termes hospes	1	0.412472	86.02	0.89	100	52.4	89.03	2848467	595	207	20098	13757	67877	o__Clostridiales (UID1120)	172	263	149	Th196P4	GCA_009776905.1	SAMN12582176	Hervé et al. 2020
Bacillota	Clostridia	Oscillospirales	Oscillospiraceae	WRMH01	Th196P4_bin59	Termes hospes	1	0.415924	90.16	7.72	80	47.3	88.64	3528487	1109	279	19917	12642	88351	o__Clostridiales (UID1120)	172	263	149	Th196P4	GCA_009776445.1	SAMN12582200	Hervé et al. 2020
				WRMH01			22
Bacillota	Clostridia	Oscillospirales	Oscillospiraceae		Ct408_bin118	Calcaritermes temnocephalus	1	0.0414818	88.7	1.68	66.67	56.6	91.24	1666894	0	169	13392	9863	44712	o__Clostridiales (UID1212)	172	263	149	Ct408	GCA_031255955.1	SAMN21241241	Mies et al, 2024
Bacillota	Clostridia	Oscillospirales	Oscillospiraceae		Gx481_bin119	Glyptotermes sp.	1	0.249635	79.64	3.82	66.67	57.5	89.65	2672393	0	355	9498	7527	44151	o__Clostridiales (UID1212)	172	263	149	Gx481	GCA_031266955.1	SAMN21241461	Mies et al, 2024
Bacillota	Clostridia	Oscillospirales	Oscillospiraceae		Gx481_bin140	Glyptotermes sp.	1	0.0863711	50.2	1.01	50	58.4	93.17	1480450	0	256	6333	5783	26355	o__Clostridiales (UID1212)	172	263	149	Gx481	GCA_031266725.1	SAMN21241470	Mies et al, 2024
Bacillota	Clostridia	Oscillospirales	Oscillospiraceae		Gx481_bin38	Glyptotermes sp.	1	0.165511	62.42	1.34	33.33	60.3	93.82	1025109	0	186	6081	5511	32434	o__Clostridiales (UID1212)	172	263	149	Gx481	GCA_031265965.1	SAMN21241510	Mies et al, 2024
Bacillota	Clostridia	Oscillospirales	Oscillospiraceae		Gx485_bin225	Glyptotermes sp.	1	0.291777	57.23	0.67	100	58.9	91.02	1108374	0	214	5446	5179	20964	o__Clostridiales (UID1212)	172	263	149	Gx485	GCA_031263805.1	SAMN21241592	Mies et al, 2024
Bacillota	Clostridia	Oscillospirales	Oscillospiraceae		Hm464_bin22	Hodotermes mossambicus	1	0.232785	71.81	0	0	54.8	89.75	1444960	0	38	48191	38025	99093	o__Clostridiales (UID1212)	172	263	149	Hm464	GCA_031262405.1	SAMN21241661	Mies et al, 2024
Bacillota	Clostridia	Oscillospirales	Oscillospiraceae		Hs463_bin100	Hodotermopsis sjoestedti	1	0.0936098	92.83	0.67	100	56.5	93.2	2457439	0	155	23936	15854	101562	o__Clostridiales (UID1212)	172	263	149	Hs463	GCA_031261745.1	SAMN21241697	Mies et al, 2024
Bacillota	Clostridia	Oscillospirales	Oscillospiraceae		Hs463_bin105	Hodotermopsis sjoestedti	1	0.505506	85.01	0	0	52.9	82.24	2313790	0	125	24905	18510	99160	o__Clostridiales (UID1212)	172	263	149	Hs463	GCA_031261635.1	SAMN21241702	Mies et al, 2024
Bacillota	Clostridia	Oscillospirales	Oscillospiraceae		Hs463_bin108	Hodotermopsis sjoestedti	1	0.0555805	91.28	0.67	0	58.6	85.52	2277914	0	161	20774	14148	63180	o__Clostridiales (UID1212)	172	263	149	Hs463	GCA_031261585.1	SAMN21241704	Mies et al, 2024
Bacillota	Clostridia	Oscillospirales	Oscillospiraceae		Hs463_bin31	Hodotermopsis sjoestedti	1	0.0677733	87.58	0	0	57.2	89.3	2437585	0	97	35627	25129	154930	o__Clostridiales (UID1212)	172	263	149	Hs463	GCA_031261325.1	SAMN21241728	Mies et al, 2024
Bacillota	Clostridia	Oscillospirales	Oscillospiraceae		Hs463_bin65	Hodotermopsis sjoestedti	1	0.123238	81.25	0.67	100	61	93.17	1747810	0	213	10464	8205	32511	o__Clostridiales (UID1212)	172	263	149	Hs463	GCA_031261245.1	SAMN21241741	Mies et al, 2024
Bacillota	Clostridia	Oscillospirales	Oscillospiraceae		Hs463_bin79	Hodotermopsis sjoestedti	1	0.0441296	71.91	2.06	80	50.4	90.97	1935327	0	311	7035	6222	26668	o__Clostridiales (UID1212)	172	263	149	Hs463	GCA_031260745.1	SAMN21241745	Mies et al, 2024
Bacillota	Clostridia	Oscillospirales	Oscillospiraceae		Hs463_bin82	Hodotermopsis sjoestedti	1	0.0627739	86.11	2.24	0	51.6	91.4	2102592	0	184	14653	11427	51325	o__Clostridiales (UID1212)	172	263	149	Hs463	GCA_031260685.1	SAMN21241748	Mies et al, 2024
Bacillota	Clostridia	Oscillospirales	Oscillospiraceae		Hs463_bin96	Hodotermopsis sjoestedti	1	0.244765	73.83	0	0	53.5	84.01	1896554	0	103	29977	18413	61599	o__Clostridiales (UID1212)	172	263	149	Hs463	GCA_031260605.1	SAMN21241752	Mies et al, 2024
Bacillota	Clostridia	Oscillospirales	Oscillospiraceae		Md513_bin119	Mastotermes darwinensis	1	0.0512597	62.2	0	0	54.9	86.26	1426783	0	245	6534	5823	29589	o__Clostridiales (UID1212)	172	263	149	Md513	GCA_031272845.1	SAMN21241956	Mies et al, 2024
Bacillota	Clostridia	Oscillospirales	Oscillospiraceae		Nc350_bin193	Neotermes castaneus	1	0.115779	85.46	0	0	58.9	89.36	2166122	0	95	33632	22801	95114	o__Clostridiales (UID1212)	172	263	149	Nc350	GCA_031270395.1	SAMN21242080	Mies et al, 2024
Bacillota	Clostridia	Oscillospirales	Oscillospiraceae		Nm470_bin31	Neotermes meruensis	1	0.0588348	62.8	1.34	0	59.9	92.96	1219249	0	224	6019	5443	20680	o__Clostridiales (UID1212)	172	263	149	Nm470	GCA_031282225.1	SAMN21242244	Mies et al, 2024
Bacillota	Clostridia	Oscillospirales	Oscillospiraceae		Nm470_bin58	Neotermes meruensis	1	0.398028	56.94	1.51	75	59.2	91.8	1218464	0	267	4916	4563	13505	o__Clostridiales (UID1212)	172	263	149	Nm470	GCA_031282025.1	SAMN21242255	Mies et al, 2024
Bacillota	Clostridia	Oscillospirales	Oscillospiraceae		Nm470_bin73	Neotermes meruensis	1	0.0621849	56.63	1.34	100	52.6	91.25	1070173	0	196	6030	5460	19884	o__Clostridiales (UID1212)	172	263	149	Nm470	GCA_031281885.1	SAMN21242262	Mies et al, 2024
Bacillota	Clostridia	Oscillospirales	Oscillospiraceae		Pc512_bin111	Prorhinotermes canalifrons	1	0.0262498	64.89	0.67	0	58.3	89.8	1284567	0	212	6570	6059	22453	o__Clostridiales (UID1212)	172	263	149	Pc512	GCA_031280855.1	SAMN21242301	Mies et al, 2024
Bacillota	Clostridia	Oscillospirales	Oscillospiraceae		Pc512_bin31	Prorhinotermes canalifrons	1	0.0242497	70.08	0.67	0	57	90.62	1096581	0	219	5081	5007	14973	o__Clostridiales (UID1212)	172	263	149	Pc512	GCA_031280325.1	SAMN21242316	Mies et al, 2024
Bacillota	Clostridia	Oscillospirales	Oscillospiraceae		Pcl387_bin149	Procryptotermes leewardensis	1	0.0873937	74.33	1.68	0	61.5	91.8	1377853	0	97	18697	14204	62764	o__Clostridiales (UID1212)	172	263	149	Pcl387	GCA_031279125.1	SAMN21242374	Mies et al, 2024
Bacillota	Clostridia	Oscillospirales	Oscillospiraceae		Pcl387_bin43	Procryptotermes leewardensis	1	0.111944	84.23	0.67	0	59	88.35	2015019	0	161	16929	12515	39596	o__Clostridiales (UID1212)	172	263	149	Pcl387	GCA_031278515.1	SAMN21242406	Mies et al, 2024
Bacillota	Clostridia	Oscillospirales	Oscillospiraceae		Pcl387_bin59	Procryptotermes leewardensis	1	0.10343	76.53	1.34	100	51.8	88.26	1564052	0	157	12282	9962	35015	o__Clostridiales (UID1212)	172	263	149	Pcl387	GCA_031278415.1	SAMN21242411	Mies et al, 2024
Bacillota	Clostridia	Oscillospirales	Oscillospiraceae		Po218_bin13	Porotermes adamsoni	1	0.0500307	89.93	1.53	20	60.4	87.56	1955107	0	164	15719	11921	49048	o__Clostridiales (UID1212)	172	263	149	Po218	GCA_031290515.1	SAMN21242486	Mies et al, 2024
Bacillota	Clostridia	Oscillospirales	Oscillospiraceae		Po218_bin52	Porotermes adamsoni	1	0.0774459	71.86	7.45	62.5	60.1	91.83	1651571	0	320	5636	5161	20227	o__Clostridiales (UID1212)	172	263	149	Po218	GCA_031290015.1	SAMN21242512	Mies et al, 2024
Bacillota	Clostridia	Oscillospirales	Oscillospiraceae		Pq454_bin53	Porotermes quadricollis	1	0.0705795	59.68	1.01	50	63.2	90.84	1237630	0	277	4634	4467	12536	o__Clostridiales (UID1212)	172	263	149	Pq454	GCA_031289135.1	SAMN21242555	Mies et al, 2024
Bacillota	Clostridia	Oscillospirales	Oscillospiraceae		Roe453_bin121	Roisinitermes ebogoensis	1	0.0531364	84.06	0.06	0	49.2	89.14	1671942	0	186	10920	8988	37811	o__Clostridiales (UID1212)	172	263	149	Roe453	GCA_031288675.1	SAMN21242578	Mies et al, 2024
			Oscillospiraceae				60
Bacillota	Clostridia	Oscillospirales	Ruminococcaceae	RGIG1955	Gsp477_bin88	Glyptotermes sp.	1	0.0409409	63.38	0	0	46.7	76.81	873803	0	61	18933	14324	45129	o__Clostridiales (UID1212)	172	263	149	Gsp477	GCA_031267245.1	SAMN21241446	Mies et al, 2024
Bacillota	Clostridia	Oscillospirales	Ruminococcaceae	RGIG1955	Gx481_bin185	Glyptotermes sp.	1	0.215301	71.38	0	0	37.5	88.13	736233	0	7	388657	105176	388657	o__Clostridiales (UID1212)	172	263	149	Gx481	GCA_031266415.1	SAMN21241488	Mies et al, 2024
Bacillota	Clostridia	Oscillospirales	Ruminococcaceae	RGIG1955	Ncb351_bin1	Neotermes cubanus	1	0.190162	69.14	0	0	44.3	89.16	772294	0	7	225387	110327	316127	o__Clostridiales (UID1212)	172	263	149	Ncb351	GCA_031284525.1	SAMN21242129	Mies et al, 2024
				RGIG1955			3
Bacillota	Clostridia	Oscillospirales	Ruminococcaceae	Ruminiclostridium_E	Emb289P3_bin19	Embiratermes neotenicus	1	0.0822059	92.39	0	0	43.1	93.55	2182122	0	32	155231	68191	279505	o__Clostridiales (UID1120)	172	263	149	Emb289P3	GCA_009784825.1	SAMN12581777	Hervé et al. 2020
Bacillota	Clostridia	Oscillospirales	Ruminococcaceae	Ruminiclostridium_E	Emb289P3_bin33	Embiratermes neotenicus	1	0.0194704	66.11	0.29	42.86	50.1	93.41	1327460	0	219	7001	6061	26904	o__Clostridiales (UID1120)	172	263	149	Emb289P3	GCA_009784765.1	SAMN12581778	Hervé et al. 2020
Bacillota	Clostridia	Oscillospirales	Ruminococcaceae	Ruminiclostridium_E	Emb289P3_bin72	Embiratermes neotenicus	1	0.134896	94.3	0	0	45.9	92.83	2547642	0	67	55710	38024	188790	o__Clostridiales (UID1120)	172	263	149	Emb289P3	GCA_009781425.1	SAMN12581791	Hervé et al. 2020
Bacillota	Clostridia	Oscillospirales	Ruminococcaceae	Ruminiclostridium_E	Glo450_bin1	Globitermes sulphureus	1	0.601697	91.05	0.67	0	53.3	92.97	1671388	0	45	56693	37141	153497	o__Clostridiales (UID1120)	172	263	149	Glo450	GCA_031253495.1	SAMN21241359	Mies et al, 2024
Bacillota	Clostridia	Oscillospirales	Ruminococcaceae	Ruminiclostridium_E	Glo450_bin21	Globitermes sulphureus	1	0.167572	83	0.67	0	52.9	93.13	1564245	0	199	9472	7860	32323	o__Clostridiales (UID1120)	172	263	149	Glo450	GCA_031253365.1	SAMN21241361	Mies et al, 2024
Bacillota	Clostridia	Oscillospirales	Ruminococcaceae	Ruminiclostridium_E	Hs463_bin91	Hodotermopsis sjoestedti	1	0.0639478	91.05	0	0	52	90.14	1457681	0	48	48627	30368	164517	o__Clostridiales (UID1120)	172	263	149	Hs463	GCA_031260665.1	SAMN21241750	Mies et al, 2024
Bacillota	Clostridia	Oscillospirales	Ruminococcaceae	Ruminiclostridium_E	Hs463_bin98	Hodotermopsis sjoestedti	1	0.035895	55.28	0	0	48.3	90.26	965798	0	167	6458	5783	25447	o__Clostridiales (UID1120)	172	263	149	Hs463	GCA_031260615.1	SAMN21241753	Mies et al, 2024
Bacillota	Clostridia	Oscillospirales	Ruminococcaceae	Ruminiclostridium_E	Lab288P3_bin124	Labiotermes labralis	1	0.0142465	53.07	2.13	33.33	50.1	92.52	1121884	0	239	4866	4694	17812	k__Bacteria (UID203)	172	263	149	Lab288P3	GCA_009783995.1	SAMN12581903	Hervé et al. 2020
Bacillota	Clostridia	Oscillospirales	Ruminococcaceae	Ruminiclostridium_E	Lab288P3_bin172	Labiotermes labralis	1	0.0446419	89.93	1.34	50	47.4	88.68	2227387	0	97	37960	22962	160211	o__Clostridiales (UID1120)	172	263	149	Lab288P3	GCA_009783695.1	SAMN12581917	Hervé et al. 2020
Bacillota	Clostridia	Oscillospirales	Ruminococcaceae	Ruminiclostridium_E	Mx356_bin25	Macrotermes cf. amplus	1	0.139555	92.79	1.34	0	41.3	85.53	2261474	0	152	22133	14878	93235	o__Clostridiales (UID1120)	172	263	149	Mx356	GCA_031271685.1	SAMN21242015	Mies et al, 2024
Bacillota	Clostridia	Oscillospirales	Ruminococcaceae	Ruminiclostridium_E	Nt197P1_bin1	Neocapritermes taracua	1	1.31022	90.21	0	0	40.5	87.98	1812795	0	112	24818	16185	71721	o__Clostridiales (UID1120)	172	263	149	Nt197P1	GCA_009786985.1	SAMN12582019	Hervé et al. 2020
Bacillota	Clostridia	Oscillospirales	Ruminococcaceae	Ruminiclostridium_E	Nt197P3_bin10	Neocapritermes taracua	1	0.0371045	61.7	1.72	0	48	91.68	1515207	0	322	4967	4705	16452	o__Clostridiales (UID1120)	172	263	149	Nt197P3	GCA_009786875.1	SAMN12582025	Hervé et al. 2020
Bacillota	Clostridia	Oscillospirales	Ruminococcaceae	Ruminiclostridium_E	Nt197P3_bin121	Neocapritermes taracua	1	0.0684211	89.15	0.67	0	43.9	92.08	1910182	0	49	60406	38983	215529	o__Clostridiales (UID1120)	172	263	149	Nt197P3	GCA_009783205.1	SAMN12582037	Hervé et al. 2020
Bacillota	Clostridia	Oscillospirales	Ruminococcaceae	Ruminiclostridium_E	Nt197P3_bin68	Neocapritermes taracua	1	0.0225274	55.35	1.59	20	44.8	93.59	1038728	0	148	7995	7018	46480	o__Clostridiales (UID1120)	172	263	149	Nt197P3	GCA_009782445.1	SAMN12582076	Hervé et al. 2020
Bacillota	Clostridia	Oscillospirales	Ruminococcaceae	Ruminiclostridium_E	Nt197P3_bin86	Neocapritermes taracua	1	0.0550666	84.73	3.69	14.29	43.4	89.51	1840230	200	157	15899	11719	59344	o__Clostridiales (UID1120)	172	263	149	Nt197P3	GCA_009782265.1	SAMN12582087	Hervé et al. 2020
Bacillota	Clostridia	Oscillospirales	Ruminococcaceae	Ruminiclostridium_E	Nt197P3_bin88	Neocapritermes taracua	1	0.0402774	79.14	1.48	0	49.4	90.94	1632529	0	164	14819	9954	56895	o__Clostridiales (UID1120)	172	263	149	Nt197P3	GCA_009778605.1	SAMN12582088	Hervé et al. 2020
Bacillota	Clostridia	Oscillospirales	Ruminococcaceae	Ruminiclostridium_E	Pal332_bin19	Palmitermes impostor	1	0.157531	82.47	0	0	44.7	88.38	2177498	0	333	7572	6539	31282	o__Clostridiales (UID1120)	172	263	149	Pal332	GCA_031281115.1	SAMN21242289	Mies et al, 2024
Bacillota	Clostridia	Oscillospirales	Ruminococcaceae	Ruminiclostridium_E	Pal332_bin5	Palmitermes impostor	1	0.428676	91.28	0	0	45.3	90.97	2011069	0	36	91064	55863	228571	o__Clostridiales (UID1120)	172	263	149	Pal332	GCA_031280965.1	SAMN21242293	Mies et al, 2024
Bacillota	Clostridia	Oscillospirales	Ruminococcaceae	Ruminiclostridium_E	Th196P3_bin104	Termes hospes	1	0.186559	94.3	0.67	0	43	91.18	2545972	0	43	89135	59208	144915	o__Clostridiales (UID1120)	172	263	149	Th196P3	GCA_009778065.1	SAMN12582113	Hervé et al. 2020
Bacillota	Clostridia	Oscillospirales	Ruminococcaceae	Ruminiclostridium_E	Th196P3_bin137	Termes hospes	1	0.0500828	91.28	2.01	0	47	92.04	1742961	0	93	31748	18741	118322	o__Clostridiales (UID1120)	172	263	149	Th196P3	GCA_009777835.1	SAMN12582126	Hervé et al. 2020
Bacillota	Clostridia	Oscillospirales	Ruminococcaceae	Ruminiclostridium_E	Th196P3_bin43	Termes hospes	1	0.0705973	81.1	0	0	43.1	91.26	1983484	0	91	30734	21796	99221	o__Clostridiales (UID1120)	172	263	149	Th196P3	GCA_009777445.1	SAMN12582148	Hervé et al. 2020
Bacillota	Clostridia	Oscillospirales	Ruminococcaceae	Ruminiclostridium_E	Th196P3_bin48	Termes hospes	1	0.0487255	75.78	0	0	45.2	89.26	1778311	100	163	16116	10909	64824	o__Clostridiales (UID1120)	172	263	149	Th196P3	GCA_009777415.1	SAMN12582150	Hervé et al. 2020
Bacillota	Clostridia	Oscillospirales	Ruminococcaceae	Ruminiclostridium_E	Th196P3_bin54	Termes hospes	1	0.187924	74.16	0	0	44.3	90.33	1541840	0	7	194382	220262	743496	o__Clostridiales (UID1120)	172	263	149	Th196P3	GCA_009776305.1	SAMN12582151	Hervé et al. 2020
Bacillota	Clostridia	Oscillospirales	Ruminococcaceae	Ruminiclostridium_E	Th196P3_bin75	Termes hospes	1	0.0675192	89.93	1.48	25	48.9	84.59	2356733	0	209	15535	11276	102904	o__Clostridiales (UID1120)	172	263	149	Th196P3	GCA_009777155.1	SAMN12582163	Hervé et al. 2020
				Ruminiclostridium_E			24
Bacillota	Clostridia	Oscillospirales	Ruminococcaceae	UBA946	Th196P3_bin149	Termes hospes	1	0.202472	94.63	1.34	0	43.8	88.85	2772562	100	50	84630	55449	244105	o__Clostridiales (UID1120)	172	263	149	Th196P3	GCA_009777725.1	SAMN12582133	Hervé et al. 2020
				UBA946			1
Bacillota	Clostridia	Oscillospirales	Ruminococcaceae	WRAV01	Lab288P1_bin5	Labiotermes labralis	1	0.0804788	86.91	1.64	70.59	53.3	85.8	2064186	0	72	45478	28669	119676	o__Clostridiales (UID1120)	172	263	149	Lab288P1	GCA_009780025.1	SAMN12581862	Hervé et al. 2020
Bacillota	Clostridia	Oscillospirales	Ruminococcaceae	WRAV01	Lab288P1_bin74	Labiotermes labralis	1	0.115802	97.65	0.67	100	54	86.77	2610722	0	87	43771	30008	136427	o__Clostridiales (UID1120)	172	263	149	Lab288P1	GCA_009784625.1	SAMN12581875	Hervé et al. 2020
Bacillota	Clostridia	Oscillospirales	Ruminococcaceae	WRAV01	TD116_bin26	Odontotermes sp.	1	0.188553	74.88	2.01	33.33	55.7	88.29	1557057	0	224	8167	6951	25054	o__Clostridiales (UID1120)	172	263	149	TD116	GCA_031285945.1	SAMN21242689	Mies et al, 2024
Bacillota	Clostridia	Oscillospirales	Ruminococcaceae	WRAV01	TD116_bin58	Odontotermes sp.	1	0.169479	62.43	2.01	0	52.5	82.33	2244340	0	428	5671	5243	22123	o__Clostridiales (UID1120)	172	263	149	TD116	GCA_031285645.1	SAMN21242704	Mies et al, 2024
Bacillota	Clostridia	Oscillospirales	Ruminococcaceae	WRAV01	Th196P3_bin18	Termes hospes	1	2.0249	96.64	2.35	50	50.1	90.22	2831681	4165	100	47141	28275	143777	o__Clostridiales (UID1120)	172	263	149	Th196P3	GCA_009777635.1	SAMN12582137	Hervé et al. 2020
Bacillota	Clostridia	Oscillospirales	Ruminococcaceae	WRAV01	Th196P3_bin32	Termes hospes	1	0.0213644	52.62	0.84	50	54.3	93.12	989525	0	213	5034	4645	24427	o__Clostridiales (UID1120)	172	263	149	Th196P3	GCA_009777525.1	SAMN12582143	Hervé et al. 2020
Bacillota	Clostridia	Oscillospirales	Ruminococcaceae	WRAV01	Th196P3_bin36	Termes hospes	1	0.0639758	83.81	2.35	0	53.7	85.89	1995556	0	216	12098	9238	42356	o__Clostridiales (UID1120)	172	263	149	Th196P3	GCA_009776345.1	SAMN12582145	Hervé et al. 2020
				WRAV01			7
Bacillota	Clostridia	Oscillospirales	Ruminococcaceae	WRIP01	Lab288P3_bin140	Labiotermes labralis	1	0.0243485	57.42	3.94	37.5	53.1	90.86	1102554	0	237	4769	4652	19029	o__Clostridiales (UID1212)	172	263	149	Lab288P3	GCA_009783875.1	SAMN12581909	Hervé et al. 2020
Bacillota	Clostridia	Oscillospirales	Ruminococcaceae	WRIP01	Nt197P3_bin47	Neocapritermes taracua	1	0.0306655	75.21	2.68	0	42.6	88.62	1552235	0	243	6969	6387	32459	o__Clostridiales (UID1120)	172	263	149	Nt197P3	GCA_009782665.1	SAMN12582064	Hervé et al. 2020
				WRIP01			2
Bacillota	Clostridia	Oscillospirales	Ruminococcaceae	WRME01	Th196P3_bin102	Termes hospes	1	0.0411415	71.81	0.67	0	43.8	89.08	1450493	0	87	31441	16672	76688	o__Clostridiales (UID1120)	172	263	149	Th196P3	GCA_009778115.1	SAMN12582112	Hervé et al. 2020
Bacillota	Clostridia	Oscillospirales	Ruminococcaceae	WRME01	Th196P3_bin66	Termes hospes	1	0.0600315	76.91	1.68	0	46.8	88.54	1797127	0	186	11864	9661	43576	o__Clostridiales (UID1120)	172	263	149	Th196P3	GCA_009777275.1	SAMN12582157	Hervé et al. 2020
				WRME01			2
Bacillota	Clostridia	Oscillospirales	Ruminococcaceae		Hm464_bin117	Hodotermes mossambicus	1	0.741134	80.49	8.47	57.14	46.9	90.26	1824276	0	76	34858	24003	87849	o__Clostridiales (UID1120)	172	263	149	Hm464	GCA_031262945.1	SAMN21241635	Mies et al, 2024
Bacillota	Clostridia	Oscillospirales	Ruminococcaceae		Hm464_bin138	Hodotermes mossambicus	1	0.719727	84.92	6.73	76.19	47.4	93.43	1848590	0	71	38904	26036	81281	o__Clostridiales (UID1120)	172	263	149	Hm464	GCA_031262835.1	SAMN21241641	Mies et al, 2024
Bacillota	Clostridia	Oscillospirales	Ruminococcaceae		Hm464_bin145	Hodotermes mossambicus	1	0.0677303	75.17	5.93	35.71	39.9	84.93	1631297	0	204	10539	7996	33098	o__Clostridiales (UID1120)	172	263	149	Hm464	GCA_031262815.1	SAMN21241643	Mies et al, 2024
Bacillota	Clostridia	Oscillospirales	Ruminococcaceae		Hm464_bin171	Hodotermes mossambicus	1	0.233455	63.84	0	0	44.4	90.79	1345187	0	126	13728	10676	65893	o__Clostridiales (UID1120)	172	263	149	Hm464	GCA_031262625.1	SAMN21241652	Mies et al, 2024
Bacillota	Clostridia	Oscillospirales	Ruminococcaceae		Hm464_bin28	Hodotermes mossambicus	1	0.172754	95.36	0.12	100	42.8	86.8	2082091	0	104	31116	20020	94081	o__Clostridiales (UID1120)	172	263	149	Hm464	GCA_031262495.1	SAMN21241664	Mies et al, 2024
Bacillota	Clostridia	Oscillospirales	Ruminococcaceae		Hm464_bin41	Hodotermes mossambicus	1	0.603511	84.49	2.35	100	44.6	94.14	1770125	0	87	37676	20346	98368	o__Clostridiales (UID1120)	172	263	149	Hm464	GCA_031262225.1	SAMN21241671	Mies et al, 2024
Bacillota	Clostridia	Oscillospirales	Ruminococcaceae		Hm464_bin53	Hodotermes mossambicus	1	0.266166	78.59	2.25	36.84	47.1	92.6	1589618	0	83	36378	19152	129068	o__Clostridiales (UID1120)	172	263	149	Hm464	GCA_031262105.1	SAMN21241676	Mies et al, 2024
Bacillota	Clostridia	Oscillospirales	Ruminococcaceae		Hm464_bin56	Hodotermes mossambicus	1	0.066658	79.82	4.19	0	34.8	87.58	3120024	0	508	7720	6141	37955	o__Clostridiales (UID1120)	172	263	149	Hm464	GCA_031262245.1	SAMN21241678	Mies et al, 2024
Bacillota	Clostridia	Oscillospirales	Ruminococcaceae		Mx356_bin40	Macrotermes cf. amplus	1	0.0909443	57.11	0.81	0	43.8	86.66	1051303	0	204	5517	5153	17983	o__Clostridiales (UID1212)	172	263	149	Mx356	GCA_031271475.1	SAMN21242023	Mies et al, 2024
Bacillota	Clostridia	Oscillospirales	Ruminococcaceae		Nm470_bin30	Neotermes meruensis	1	0.0933196	94.3	0	0	49.6	87.52	1909521	0	49	85239	38969	254275	o__Clostridiales (UID1120)	172	263	149	Nm470	GCA_031282245.1	SAMN21242243	Mies et al, 2024
			Ruminococcaceae				49
Bacillota	Clostridia	Oscillospirales	UBA929	UBA929	Cx337_bin19	Constrictotermes cavifrons	1	0.178309	88.87	0.92	66.67	58.9	91.17	2139975	0	119	28662	17982	74014	o__Clostridiales (UID1212)	172	263	149	Cx337	GCA_031254575.1	SAMN21241309	Mies et al, 2024
Bacillota	Clostridia	Oscillospirales	UBA929	UBA929	Ehx436_bin14	Euhamitermes sp.	1	0.207292	88.2	0.67	0	55.6	92.05	2240995	0	80	42889	28012	103895	o__Clostridiales (UID1212)	172	263	149	Ehx436	GCA_031254195.1	SAMN21241327	Mies et al, 2024
Bacillota	Clostridia	Oscillospirales	UBA929	UBA929	Mx356_bin4	Macrotermes cf. amplus	1	0.160928	85.68	0.75	100	60.2	93.03	1899247	0	192	12925	9891	40408	o__Clostridiales (UID1120)	172	263	149	Mx356	GCA_031271525.1	SAMN21242022	Mies et al, 2024
Bacillota	Clostridia	Oscillospirales	UBA929	UBA929	Mx356_bin55	Macrotermes cf. amplus	1	0.526097	85.4	1.34	0	58.6	88.9	1897102	0	191	12987	9932	46573	o__Clostridiales (UID1212)	172	263	149	Mx356	GCA_031271325.1	SAMN21242032	Mies et al, 2024
Bacillota	Clostridia	Oscillospirales	UBA929	UBA929	Nt197P3_bin64	Neocapritermes taracua	1	0.159977	87.42	1.01	0	54.1	92.38	2096515	810	51	47508	41092	154892	o__Clostridiales (UID1212)	172	263	149	Nt197P3	GCA_009782475.1	SAMN12582074	Hervé et al. 2020
Bacillota	Clostridia	Oscillospirales	UBA929	UBA929	Th196P3_bin109	Termes hospes	1	0.0977985	91.22	6.38	0	58.2	92.55	2355007	0	54	79132	43611	237842	o__Clostridiales (UID1120)	172	263	149	Th196P3	GCA_009782215.1	SAMN12582115	Hervé et al. 2020
Bacillota	Clostridia	Oscillospirales	UBA929	UBA929	Th196P3_bin40	Termes hospes	1	0.152622	92.62	0.67	0	47	89.64	2205760	0	78	47467	28278	165935	o__Clostridiales (UID1120)	172	263	149	Th196P3	GCA_009777475.1	SAMN12582147	Hervé et al. 2020
				UBA929			7
Bacillota	Clostridia	Oscillospirales	UBA929	WRAI01	Lab288P1_bin24	Labiotermes labralis	1	0.0465379	94.41	0.67	0	48.9	90.07	2093019	0	49	59409	42714	150362	o__Clostridiales (UID1120)	172	263	149	Lab288P1	GCA_009780275.1	SAMN12581849	Hervé et al. 2020
				WRAI01			1
Bacillota	Clostridia	Oscillospirales	UBA929	WRCJ01	Cd354_bin102	Cryptotermes dudleyi	1	0.069118	64.37	0.67	0	62.7	88.3	1615800	0	308	5727	5246	28340	o__Clostridiales (UID1120)	172	263	149	Cd354	GCA_031258665.1	SAMN21241108	Mies et al, 2024
Bacillota	Clostridia	Oscillospirales	UBA929	WRCJ01	Ct408_bin61	Calcaritermes temnocephalus	1	0.0910119	93.06	0	0	61.8	88.11	2515799	0	159	21381	15822	49765	o__Clostridiales (UID1120)	172	263	149	Ct408	GCA_031255175.1	SAMN21241279	Mies et al, 2024
Bacillota	Clostridia	Oscillospirales	UBA929	WRCJ01	Gx481_bin95	Glyptotermes sp.	1	0.171764	93.62	0.67	0	59.5	89.14	3079896	0	81	60255	38023	202158	o__Clostridiales (UID1120)	172	263	149	Gx481	GCA_031265355.1	SAMN21241532	Mies et al, 2024
Bacillota	Clostridia	Oscillospirales	UBA929	WRCJ01	Lab288P3_bin121	Labiotermes labralis	1	0.0308923	82.38	0	0	58.8	90.6	1613801	0	146	16320	11053	69845	o__Clostridiales (UID1120)	172	263	149	Lab288P3	GCA_009784085.1	SAMN12581902	Hervé et al. 2020
Bacillota	Clostridia	Oscillospirales	UBA929	WRCJ01	Nm470_bin132	Neotermes meruensis	1	0.0586153	78.86	0	0	64.1	89.17	1847616	0	311	6615	5940	28321	o__Clostridiales (UID1120)	172	263	149	Nm470	GCA_031282535.1	SAMN21242228	Mies et al, 2024
Bacillota	Clostridia	Oscillospirales	UBA929	WRCJ01	Pq454_bin66	Porotermes quadricollis	1	0.0753637	82.85	0	0	64	89.32	1528287	0	192	9911	7959	41803	c__Clostridia (UID1118)	172	263	149	Pq454	GCA_031289065.1	SAMN21242562	Mies et al, 2024
				WRCJ01			6
Bacillota	Clostridia	Oscillospirales	UBA929	WRLJ01	Glo450_bin9	Globitermes sulphureus	1	0.323175	87.98	0.67	0	60.4	89.95	1798513	0	96	34232	18734	109377	c__Clostridia (UID1118)	172	263	149	Glo450	GCA_031253545.1	SAMN21241364	Mies et al, 2024
Bacillota	Clostridia	Oscillospirales	UBA929	WRLJ01	Mx356_bin29	Macrotermes cf. amplus	1	0.261005	92.28	1.8	40	56.1	89.11	2029370	0	168	17339	12079	45513	o__Clostridiales (UID1120)	172	263	149	Mx356	GCA_031271665.1	SAMN21242016	Mies et al, 2024
Bacillota	Clostridia	Oscillospirales	UBA929	WRLJ01	Th196P3_bin17	Termes hospes	1	0.0511868	77.37	2.35	25	62.8	88.9	1932845	0	311	6820	6214	32020	o__Clostridiales (UID1120)	172	263	149	Th196P3	GCA_009777685.1	SAMN12582136	Hervé et al. 2020
				WRLJ01			3
Bacillota	Clostridia	Oscillospirales	UBA929	WRMG01	Nt197P3_bin72	Neocapritermes taracua	1	0.0956589	86.58	2.01	66.67	48.6	91.57	2165048	100	105	29355	20618	74868	c__Clostridia (UID1118)	172	263	149	Nt197P3	GCA_009782385.1	SAMN12582079	Hervé et al. 2020
Bacillota	Clostridia	Oscillospirales	UBA929	WRMG01	Th196P3_bin47	Termes hospes	1	0.0406805	74.05	0.67	0	58.4	91.86	1677905	0	271	7489	6191	30064	c__Clostridia (UID1118)	172	263	149	Th196P3	GCA_009777435.1	SAMN12582149	Hervé et al. 2020
Bacillota	Clostridia	Oscillospirales	UBA929	WRMG01	Th196P3_bin69	Termes hospes	1	0.0648768	64.65	0.67	100	57.1	91.22	1172141	0	55	31051	21311	72662	c__Clostridia (UID1118)	172	263	149	Th196P3	GCA_009777255.1	SAMN12582159	Hervé et al. 2020
				WRMG01			3
			UBA929				20
Bacillota	Clostridia	Oscillospirales	WRJC01	WRJC01	Emb289P3_bin136	Embiratermes neotenicus	1	0.0929769	85.51	4.22	18.18	48.3	92.7	4163144	0	537	10199	7752	49132	o__Clostridiales (UID1120)	172	263	149	Emb289P3	GCA_009785015.1	SAMN12581766	Hervé et al. 2020
Bacillota	Clostridia	Oscillospirales	WRJC01	WRJC01	Emb289P4_bin38	Embiratermes neotenicus	1	0.178724	91.19	3.33	10	40.5	88.85	4907305	0	387	19143	12680	69096	o__Clostridiales (UID1212)	172	263	149	Emb289P4	GCA_009780985.1	SAMN12581814	Hervé et al. 2020
Bacillota	Clostridia	Oscillospirales	WRJC01	WRJC01	Nt197P3_bin116	Neocapritermes taracua	1	0.228408	85.57	0	0	38.6	89.67	2587607	100	18	215862	143750	768850	o__Clostridiales (UID1120)	172	263	149	Nt197P3	GCA_009783265.1	SAMN12582035	Hervé et al. 2020
Bacillota	Clostridia	Oscillospirales	WRJC01	WRJC01	Nt197P3_bin70	Neocapritermes taracua	1	0.22714	81.82	3.29	44.44	48.3	92.4	3541047	200	117	64840	30263	193669	o__Clostridiales (UID1212)	172	263	149	Nt197P3	GCA_009782405.1	SAMN12582077	Hervé et al. 2020
Bacillota	Clostridia	Oscillospirales	WRJC01	WRJC01	Th196P3_bin6	Termes hospes	1	0.0606761	84.56	1.14	0	44.5	89.71	2010415	0	143	19727	14058	110777	o__Clostridiales (UID1212)	172	263	149	Th196P3	GCA_009777355.1	SAMN12582153	Hervé et al. 2020
Bacillota	Clostridia	Oscillospirales	WRJC01	WRJC01	Th196P4_bin40	Termes hospes	1	0.162539	67.2	6.42	92.31	48.5	92.35	2599746	921	582	4619	4465	13936	o__Clostridiales (UID1212)	172	263	149	Th196P4	GCA_009776605.1	SAMN12582191	Hervé et al. 2020
				WRJC01			6
Bacillota	Clostridia	Oscillospirales	WRJC01		Th196P3_bin82	Termes hospes	1	0.0402326	50.91	0.67	0	45.5	93.17	1455507	0	121	17654	12028	51150	o__Clostridiales (UID1212)	172	263	149	Th196P3	GCA_009777075.1	SAMN12582167	Hervé et al. 2020
			WRJC01				7
		Oscillospirales					181
Bacillota	Clostridia	Peptostreptococcales	Anaerovoracaceae	WQWG01	Emb289P1_bin7	Embiratermes neotenicus	1	0.0446834	53.86	0.71	0	45.3	92.55	999146	0	194	5401	5150	27014	k__Bacteria (UID2329)	304	247	141	Emb289P1	GCA_009785435.1	SAMN12581743	Hervé et al. 2020
				WQWG01			1
Bacillota	Clostridia	Peptostreptococcales	Anaerovoracaceae	WRFF01	Lab288P4_bin39	Labiotermes labralis	1	0.0856153	82.24	1.95	100	56	91.1	1709787	0	216	9666	7915	41600	k__Bacteria (UID2329)	304	247	141	Lab288P4	GCA_009778945.1	SAMN12581976	Hervé et al. 2020
Bacillota	Clostridia	Peptostreptococcales	Anaerovoracaceae	WRFF01	Md513_bin127	Mastotermes darwinensis	1	0.0818233	82.43	0	0	63.4	93.32	1618750	0	233	8002	6947	31469	k__Bacteria (UID2329)	304	247	141	Md513	GCA_031272745.1	SAMN21241961	Mies et al, 2024
Bacillota	Clostridia	Peptostreptococcales	Anaerovoracaceae	WRFF01	Md513_bin44	Mastotermes darwinensis	1	0.185998	90.07	0.71	0	63.8	93.18	2921416	0	88	46052	33197	126256	k__Bacteria (UID2329)	304	247	141	Md513	GCA_031272365.1	SAMN21241979	Mies et al, 2024
Bacillota	Clostridia	Peptostreptococcales	Anaerovoracaceae	WRFF01	Po218_bin108	Porotermes adamsoni	1	0.0596289	85.05	0	0	56.6	91.13	1842019	0	252	8658	7309	33247	k__Bacteria (UID2329)	304	247	141	Po218	GCA_031290715.1	SAMN21242476	Mies et al, 2024
				WRFF01			4
Bacillota	Clostridia	Peptostreptococcales	Anaerovoracaceae	WRJK01	Nt197P3_bin80	Neocapritermes taracua	1	0.0942192	85.22	1.3	33.33	51.4	92.39	3105003	0	210	22878	14785	71397	k__Bacteria (UID2329)	304	247	141	Nt197P3	GCA_009782285.1	SAMN12582085	Hervé et al. 2020
Bacillota	Clostridia	Peptostreptococcales	Anaerovoracaceae	WRJK01	Nt197P4_bin16	Neocapritermes taracua	1	0.238961	81.07	2.01	75	51.8	91.86	2522419	0	342	9283	7375	29895	k__Bacteria (UID2329)	304	247	141	Nt197P4	GCA_009778415.1	SAMN12582096	Hervé et al. 2020
				WRJK01			2
Bacillota	Clostridia	Peptostreptococcales	Anaerovoracaceae	WRMW01	Hs463_bin135	Hodotermopsis sjoestedti	1	0.164075	86.84	0	0	54.9	92.08	2062861	0	145	19785	14226	75654	k__Bacteria (UID2329)	304	247	141	Hs463	GCA_031261395.1	SAMN21241714	Mies et al, 2024
Bacillota	Clostridia	Peptostreptococcales	Anaerovoracaceae	WRMW01	Nt197P3_bin136	Neocapritermes taracua	1	0.0871372	57.05	6.04	46.15	56.3	89.02	2685025	0	283	15148	9487	73539	o__Clostridiales (UID1212)	172	263	149	Nt197P3	GCA_009783015.1	SAMN12582046	Hervé et al. 2020
Bacillota	Clostridia	Peptostreptococcales	Anaerovoracaceae	WRMW01	Po218_bin102	Porotermes adamsoni	1	0.059096	88.83	1.54	0	57.7	90.71	2295342	0	211	14489	10878	44057	o__Clostridiales (UID1120)	304	247	141	Po218	GCA_031290775.1	SAMN21242473	Mies et al, 2024
Bacillota	Clostridia	Peptostreptococcales	Anaerovoracaceae	WRMW01	Th196P3_bin99	Termes hospes	1	0.129523	85.11	0.71	0	55.4	93.66	2034464	0	22	192919	92475	410234	k__Bacteria (UID2329)	304	247	141	Th196P3	GCA_009776955.1	SAMN12582175	Hervé et al. 2020
				WRMW01			4
Bacillota	Clostridia	Peptostreptococcales	Anaerovoracaceae		Cf509_bin20	Coptotermes formosanus	1	0.0658655	59.04	0.71	100	58.3	91.43	1095790	0	162	7424	6764	26147	o__Clostridiales (UID1120)	304	247	141	Cf509	GCA_031257215.1	SAMN21241177	Mies et al, 2024
Bacillota	Clostridia	Peptostreptococcales	Anaerovoracaceae		Cf509_bin24	Coptotermes formosanus	1	0.037861	89.95	2.13	33.33	58.8	86.56	2038148	0	138	18924	14769	56354	o__Clostridiales (UID1212)	304	247	141	Cf509	GCA_031257175.1	SAMN21241179	Mies et al, 2024
Bacillota	Clostridia	Peptostreptococcales	Anaerovoracaceae		Cf509_bin47	Coptotermes formosanus	1	0.0341616	70.04	1.24	66.67	57	89.87	2111525	0	161	18048	13115	67113	c__Clostridia (UID1118)	304	247	141	Cf509	GCA_031256875.1	SAMN21241191	Mies et al, 2024
Bacillota	Clostridia	Peptostreptococcales	Anaerovoracaceae		Ct408_bin15	Calcaritermes temnocephalus	1	0.173919	82.05	3.55	85.71	59.2	86.72	2230388	0	243	10961	9178	32994	k__Bacteria (UID203)	304	247	141	Ct408	GCA_031255695.1	SAMN21241253	Mies et al, 2024
Bacillota	Clostridia	Peptostreptococcales	Anaerovoracaceae		Ct408_bin79	Calcaritermes temnocephalus	1	0.0324064	69.39	1.42	0	55.2	90.76	1142748	0	197	6610	5800	30745	c__Clostridia (UID1118)	304	247	141	Ct408	GCA_031254995.1	SAMN21241288	Mies et al, 2024
Bacillota	Clostridia	Peptostreptococcales	Anaerovoracaceae		Gx481_bin138	Glyptotermes sp.	1	0.469374	76.22	0.5	25	58.6	91.21	1807520	0	142	18094	12729	61710	c__Clostridia (UID1118)	304	247	141	Gx481	GCA_031266795.1	SAMN21241469	Mies et al, 2024
Bacillota	Clostridia	Peptostreptococcales	Anaerovoracaceae		Gx481_bin172	Glyptotermes sp.	1	0.22909	83.45	0	0	53.6	88.57	1793380	0	147	16912	12199	54519	c__Clostridia (UID1118)	304	247	141	Gx481	GCA_031266515.1	SAMN21241483	Mies et al, 2024
Bacillota	Clostridia	Peptostreptococcales	Anaerovoracaceae		Gx481_bin34	Glyptotermes sp.	1	0.204035	82.98	1.42	50	52.5	89.25	2609239	0	162	28015	16106	80372	o__Clostridiales (UID1212)	304	247	141	Gx481	GCA_031266025.1	SAMN21241508	Mies et al, 2024
Bacillota	Clostridia	Peptostreptococcales	Anaerovoracaceae		Gx485_bin168	Glyptotermes sp.	1	0.137425	77.66	0	0	49.7	89	2785429	0	88	43027	31652	138507	c__Clostridia (UID1118)	304	247	141	Gx485	GCA_031264295.1	SAMN21241568	Mies et al, 2024
Bacillota	Clostridia	Peptostreptococcales	Anaerovoracaceae		Gx485_bin216	Glyptotermes sp.	1	0.0637819	75.9	0.71	0	56.4	81.78	1865319	0	319	6612	5847	17459	k__Bacteria (UID203)	304	247	141	Gx485	GCA_031263875.1	SAMN21241588	Mies et al, 2024
Bacillota	Clostridia	Peptostreptococcales	Anaerovoracaceae		Gx485_bin76	Glyptotermes sp.	1	0.11055	51.63	2.84	83.33	58.2	91.52	1360287	0	231	6478	5888	27771	o__Clostridiales (UID1120)	304	247	141	Gx485	GCA_031263325.1	SAMN21241617	Mies et al, 2024
Bacillota	Clostridia	Peptostreptococcales	Anaerovoracaceae		Gx485_bin78	Glyptotermes sp.	1	0.0472935	66.93	0.95	0	58.4	91.55	1570010	0	279	6114	5627	18576	p__Firmicutes (UID240)	304	247	141	Gx485	GCA_031263335.1	SAMN21241618	Mies et al, 2024
Bacillota	Clostridia	Peptostreptococcales	Anaerovoracaceae		Hs463_bin117	Hodotermopsis sjoestedti	1	0.0520454	93.62	1.42	50	42.2	88.51	2812226	0	191	20849	14723	68163	o__Clostridiales (UID1120)	304	247	141	Hs463	GCA_031261525.1	SAMN21241707	Mies et al, 2024
Bacillota	Clostridia	Peptostreptococcales	Anaerovoracaceae		Hs463_bin27	Hodotermopsis sjoestedti	1	0.0802103	93.69	0	0	47.7	91.09	2421696	0	91	35785	26612	129032	c__Clostridia (UID1118)	304	247	141	Hs463	GCA_031261345.1	SAMN21241723	Mies et al, 2024
Bacillota	Clostridia	Peptostreptococcales	Anaerovoracaceae		Hs463_bin55	Hodotermopsis sjoestedti	1	0.0507925	82.55	3.9	28.57	51.5	92.16	2056486	0	224	11618	9180	63426	c__Clostridia (UID1118)	304	247	141	Hs463	GCA_031260885.1	SAMN21241736	Mies et al, 2024
Bacillota	Clostridia	Peptostreptococcales	Anaerovoracaceae		Hs463_bin95	Hodotermopsis sjoestedti	1	0.0671986	51.44	3.45	86.36	53	92.61	1077596	0	129	9827	8353	28365	c__Clostridia (UID1118)	5449	103	58	Hs463	GCA_031260645.1	SAMN21241751	Mies et al, 2024
Bacillota	Clostridia	Peptostreptococcales	Anaerovoracaceae		Im510_bin135	Incisitermes marginipennis	1	0.0883232	91.13	1.09	66.67	55.1	90.13	1980936	0	117	24473	16931	85692	p__Firmicutes (UID240)	304	247	141	Im510	GCA_031277015.1	SAMN21241772	Mies et al, 2024
Bacillota	Clostridia	Peptostreptococcales	Anaerovoracaceae		Im510_bin33	Incisitermes marginipennis	1	0.0487885	73.29	0	0	57	91.11	1733780	0	275	7169	6304	35721	o__Clostridiales (UID1120)	304	247	141	Im510	GCA_031276775.1	SAMN21241784	Mies et al, 2024
Bacillota	Clostridia	Peptostreptococcales	Anaerovoracaceae		Im510_bin58	Incisitermes marginipennis	1	0.245364	79.31	1.21	100	59.1	90.96	1925592	0	169	15234	11394	45377	c__Clostridia (UID1118)	304	247	141	Im510	GCA_031276515.1	SAMN21241796	Mies et al, 2024
Bacillota	Clostridia	Peptostreptococcales	Anaerovoracaceae		Im510_bin97	Incisitermes marginipennis	1	0.480277	84.28	4.61	94.12	59.7	90.77	2619755	0	243	14291	10780	60369	c__Clostridia (UID1118)	304	247	141	Im510	GCA_031276135.1	SAMN21241816	Mies et al, 2024
Bacillota	Clostridia	Peptostreptococcales	Anaerovoracaceae		Kf353_bin138	Kalotermes flavicollis	1	0.140056	86.95	1.42	66.67	54.1	91.12	1638381	0	147	14959	11145	84050	c__Clostridia (UID1118)	304	247	141	Kf353	GCA_031274195.1	SAMN21241889	Mies et al, 2024
Bacillota	Clostridia	Peptostreptococcales	Anaerovoracaceae		Md513_bin33	Mastotermes darwinensis	1	0.149195	67.14	0	0	60.2	92.81	1259630	0	34	50728	37047	104024	o__Clostridiales (UID1120)	304	247	141	Md513	GCA_031272485.1	SAMN21241977	Mies et al, 2024
Bacillota	Clostridia	Peptostreptococcales	Anaerovoracaceae		Nc350_bin192	Neotermes castaneus	1	0.160379	61.63	5.32	69.23	59	89.89	1826452	0	296	6912	6170	35669	o__Clostridiales (UID1120)	304	247	141	Nc350	GCA_031270365.1	SAMN21242079	Mies et al, 2024
Bacillota	Clostridia	Peptostreptococcales	Anaerovoracaceae		Nc350_bin202	Neotermes castaneus	1	0.0803591	86.7	0.71	0	63	88.56	2155830	0	236	10723	9134	51017	c__Clostridia (UID1118)	304	247	141	Nc350	GCA_031270275.1	SAMN21242085	Mies et al, 2024
Bacillota	Clostridia	Peptostreptococcales	Anaerovoracaceae		Nc350_bin93	Neotermes castaneus	1	0.0735287	80.79	2.91	55	58.1	90.3	1632035	0	205	9152	7961	47885	c__Clostridia (UID1118)	304	247	141	Nc350	GCA_031269205.1	SAMN21242124	Mies et al, 2024
Bacillota	Clostridia	Peptostreptococcales	Anaerovoracaceae		Ncb351_bin6	Neotermes cubanus	1	0.0613523	71.36	1.32	25	60.1	91.4	1516796	0	287	5817	5285	25424	c__Clostridia (UID1118)	304	247	141	Ncb351	GCA_031283865.1	SAMN21242161	Mies et al, 2024
Bacillota	Clostridia	Peptostreptococcales	Anaerovoracaceae		Nm470_bin80	Neotermes meruensis	1	0.146206	78.9	1.13	66.67	56.1	92.9	1562644	0	192	10077	8138	34918	c__Clostridia (UID1118)	304	247	141	Nm470	GCA_031281765.1	SAMN21242265	Mies et al, 2024
Bacillota	Clostridia	Peptostreptococcales	Anaerovoracaceae		Pc512_bin55	Prorhinotermes canalifrons	1	0.0246087	55.92	1.06	0	61.5	91.69	1652153	0	324	5497	5099	19474	p__Firmicutes (UID240)	304	247	141	Pc512	GCA_031280075.1	SAMN21242326	Mies et al, 2024
Bacillota	Clostridia	Peptostreptococcales	Anaerovoracaceae		Pcl387_bin102	Procryptotermes leewardensis	1	0.068615	71.04	5.26	0	32.2	81.22	1718865	0	362	5090	4748	23283	p__Firmicutes (UID240)	304	247	141	Pcl387	GCA_031279595.1	SAMN21242351	Mies et al, 2024
Bacillota	Clostridia	Peptostreptococcales	Anaerovoracaceae		Pcl387_bin75	Procryptotermes leewardensis	1	0.0903719	85.56	3.57	33.33	59.7	89.54	2161317	0	290	8955	7452	37458	c__Clostridia (UID1118)	304	247	141	Pcl387	GCA_031278255.1	SAMN21242418	Mies et al, 2024
Bacillota	Clostridia	Peptostreptococcales	Anaerovoracaceae		Pcl387_bin83	Procryptotermes leewardensis	1	0.137915	76	4.68	75	61.8	89.55	1729071	0	286	6802	6045	29054	o__Thermoanaerobacterales (UID1420)	304	247	141	Pcl387	GCA_031278145.1	SAMN21242424	Mies et al, 2024
Bacillota	Clostridia	Peptostreptococcales	Anaerovoracaceae		Po218_bin45	Porotermes adamsoni	1	0.0496976	89.26	2.74	57.14	56.8	88.46	2762687	0	274	12902	10082	48867	o__Clostridiales (UID1212)	304	247	141	Po218	GCA_031290135.1	SAMN21242506	Mies et al, 2024
Bacillota	Clostridia	Peptostreptococcales	Anaerovoracaceae		Pq454_bin4	Porotermes quadricollis	1	0.134211	69.15	0.89	100	52.7	88.75	907286	0	90	12728	10080	33439	c__Clostridia (UID1118)	304	247	141	Pq454	GCA_031289235.1	SAMN21242548	Mies et al, 2024
Bacillota	Clostridia	Peptostreptococcales	Anaerovoracaceae		Pq454_bin43	Porotermes quadricollis	1	0.114214	58.29	3.55	80	55.1	88.81	1602244	0	211	8507	7593	34061	o__Thermoanaerobacterales (UID1420)	304	247	141	Pq454	GCA_031289215.1	SAMN21242551	Mies et al, 2024
Bacillota	Clostridia	Peptostreptococcales	Anaerovoracaceae		Rs511_bin51	Reticulitermes flavipes	1	0.0409305	85.81	0.35	0	47.5	92.76	1259490	0	173	8455	7280	25901	c__Clostridia (UID1118)	304	247	141	Rs511	GCA_031287295.1	SAMN21242639	Mies et al, 2024
			Anaerovoracaceae				46
Bacillota	Clostridia	Peptostreptococcales	Peptostreptococcaceae	Clostridioides_A	Hs463_bin118	Hodotermopsis sjoestedti	1	0.0901842	97.9	0.7	0	36.7	84.25	2140211	0	21	153363	101914	505639	k__Bacteria (UID2329)	304	250	143	Hs463	GCA_031261505.1	SAMN21241708	Mies et al, 2024
Bacillota	Clostridia	Peptostreptococcales	Peptostreptococcaceae	Clostridioides_A	Md513_bin53	Mastotermes darwinensis	1	0.055188	85.55	1.17	33.33	28.6	81.08	1815377	0	276	7640	6577	32679	k__Bacteria (UID2329)	304	250	143	Md513	GCA_031272305.1	SAMN21241982	Mies et al, 2024
				Clostridioides_A			2
			Peptostreptococcaceae				2
		Peptostreptococcales					48
Bacillota	Clostridia	TANB77	CAG-508	WQVL01	Cu122P5_bin36	Nitiditermes sp. A	1	0.0291107	50.61	0.67	0	33.9	85.65	788665	0	96	10618	8215	27802	k__Bacteria (UID2329)	172	263	149	Cu122P5	GCA_009782115.1	SAMN12581696	Hervé et al. 2020
Bacillota	Clostridia	TANB77	CAG-508	WQVL01	Emb289P1_bin116	Embiratermes neotenicus	1	0.0144721	52.87	4.2	25	32.9	85.29	1070306	0	249	4429	4298	13938	o__Clostridiales (UID1212)	304	250	143	Emb289P1	GCA_009781805.1	SAMN12581711	Hervé et al. 2020
Bacillota	Clostridia	TANB77	CAG-508	WQVL01	Emb289P1_bin134	Embiratermes neotenicus	1	0.0399804	76.22	2.24	0	33.1	85.66	1541302	0	48	48039	32110	174606	c__Clostridia (UID1118)	172	263	149	Emb289P1	GCA_009785865.1	SAMN12581722	Hervé et al. 2020
				WQVL01			3
Bacillota	Clostridia	TANB77	CAG-508	WRFS01	Lab288P4_bin87	Labiotermes labralis	1	0.222369	69.9	2.68	0	30.3	85.21	1875133	0	80	50041	23439	101764	c__Clostridia (UID1118)	172	263	149	Lab288P4	GCA_009778695.1	SAMN12581989	Hervé et al. 2020
				WRFS01			1
Bacillota	Clostridia	TANB77	CAG-508		Hm464_bin167	Hodotermes mossambicus	1	0.212248	68.95	2.66	54.55	30.5	89.04	1153871	0	136	11727	8484	48804	c__Clostridia (UID1118)	172	263	149	Hm464	GCA_031262685.1	SAMN21241649	Mies et al, 2024
			CAG-508				5
		TANB77					5
Bacillota	Clostridia	UBA1212			Cx337_bin16	Constrictotermes cavifrons	1	0.598676	67.81	1.49	16.67	39.4	89.12	2187090	0	474	4630	4614	21580	c__Clostridia (UID1118)	304	250	143	Cx337	GCA_031254585.1	SAMN21241308	Mies et al, 2024
		UBA1212					1
Bacillota	Clostridia	WRCU01	WRCU01	WRCU01	Lab288P3_bin160	Labiotermes labralis	1	0.0248976	62.72	2.1	25	64.3	92.44	1922897	0	339	6119	5672	22308	c__Clostridia (UID1118)	304	250	143	Lab288P3	GCA_009783805.1	SAMN12581913	Hervé et al. 2020
				WRCU01			1
			WRCU01				1
		WRCU01					1
Bacillota	Clostridia	WRLR01	WRLR01	WRLR01	Th196P3_bin33	Termes hospes	1	0.182977	90.5	6.29	36.36	54.3	88.37	4537863	0	272	27247	16683	105812	c__Clostridia (UID1118)	304	250	143	Th196P3	GCA_009777515.1	SAMN12582144	Hervé et al. 2020
				WRLR01			1
Bacillota	Clostridia	WRLR01	WRLR01		Gsp477_bin143	Glyptotermes sp.	1	0.0428111	66.69	7.75	23.53	63.7	85.69	3135520	0	501	7365	6258	32360	c__Clostridia (UID1118)	304	250	143	Gsp477	GCA_031268475.1	SAMN21241387	Mies et al, 2024
Bacillota	Clostridia	WRLR01	WRLR01		Gx485_bin32	Glyptotermes sp.	1	0.132104	73.54	0	0	63.7	87.82	3589545	0	522	8180	6876	31395	c__Clostridia (UID1118)	304	250	143	Gx485	GCA_031263625.1	SAMN21241601	Mies et al, 2024
Bacillota	Clostridia	WRLR01	WRLR01		Rs511_bin13	Reticulitermes flavipes	1	0.0500302	79.59	1.77	50	59.2	90.74	2754891	0	460	6671	5988	26045	c__Clostridia (UID1118)	304	250	143	Rs511	GCA_031287655.1	SAMN21242623	Mies et al, 2024
Bacillota	Clostridia	WRLR01	WRLR01		Th196P4_bin57	Termes hospes	1	0.318399	61.83	4.7	0	47.2	85.38	3932562	320	370	15874	10627	87099	c__Clostridia (UID1118)	304	250	143	Th196P4	GCA_009776455.1	SAMN12582198	Hervé et al. 2020
			WRLR01				5
		WRLR01					5
	Clostridia						434
Bacillota	Dehalobacteriia	UBA4068	UBA4068	WRDJ01	Emb289P3_bin51	Embiratermes neotenicus	1	0.0215185	61.73	3.19	10	54.9	80.41	1338841	0	257	5628	5209	19438	c__Clostridia (UID1085)	35	420	196	Emb289P3	GCA_009784715.1	SAMN12581782	Hervé et al. 2020
Bacillota	Dehalobacteriia	UBA4068	UBA4068	WRDJ01	Lab288P3_bin203	Labiotermes labralis	1	0.013702	59.57	1.85	6.25	55.7	87.58	1141414	0	245	5183	4658	12864	c__Clostridia (UID1085)	35	420	196	Lab288P3	GCA_009783495.1	SAMN12581928	Hervé et al. 2020
				WRDJ01			2
Bacillota	Dehalobacteriia	UBA4068	UBA4068	WRHF01	Nct323_bin33	Neocapritermes taracua	1	0.131638	62.04	3.74	0	46.2	86.7	2876560	0	392	8294	7338	27769	c__Clostridia (UID1085)	35	420	196	Nct323	GCA_031283245.1	SAMN21242193	Mies et al, 2024
Bacillota	Dehalobacteriia	UBA4068	UBA4068	WRHF01	Nt197P3_bin103	Neocapritermes taracua	1	0.0806484	64.25	2.54	23.08	46.6	86.75	2816309	0	240	16001	11734	49213	k__Bacteria (UID203)	35	420	196	Nt197P3	GCA_009783415.1	SAMN12582028	Hervé et al. 2020
				WRHF01			2
Bacillota	Dehalobacteriia	UBA4068	UBA4068	WRKD01	Nt197P3_bin19	Neocapritermes taracua	1	0.0193164	57.76	0.86	0	52.2	89.96	926981	0	193	5250	4803	17511	c__Clostridia (UID1085)	5449	104	58	Nt197P3	GCA_009782975.1	SAMN12582049	Hervé et al. 2020
Bacillota	Dehalobacteriia	UBA4068	UBA4068	WRKD01	Nt197P3_bin84	Neocapritermes taracua	1	0.0341596	53.6	3.95	0	46.1	91.17	1455880	0	219	7994	6647	28587	c__Clostridia (UID1085)	35	420	196	Nt197P3	GCA_009782225.1	SAMN12582086	Hervé et al. 2020
Bacillota	Dehalobacteriia	UBA4068	UBA4068	WRKD01	Nt197P4_bin8	Neocapritermes taracua	1	0.151068	70.77	1.74	50	42.9	90.03	2196245	0	230	12702	9548	37297	c__Clostridia (UID1085)	35	420	196	Nt197P4	GCA_009778255.1	SAMN12582104	Hervé et al. 2020
				WRKD01			3
Bacillota	Dehalobacteriia	UBA4068	UBA4068		Lab288P3_bin45	Labiotermes labralis	1	0.0229368	56.01	1.37	33.33	50.8	90.85	1185407	0	259	4655	4576	16537	c__Clostridia (UID1118)	35	420	196	Lab288P3	GCA_009828515.1	SAMN12581947	Hervé et al. 2020
			UBA4068				8
		UBA4068					8
	Dehalobacteriia						8
Bacillota	Desulfitobacteriia	Desulfitobacteriales	Desulfitobacteriaceae		Po218_bin68	Porotermes adamsoni	1	0.305479	92.07	3.26	23.08	53	88.58	1902880	0	166	14302	11463	58452	c__Clostridia (UID1085)	35	420	196	Po218	GCA_031289815.1	SAMN21242520	Mies et al, 2024
Bacillota	Desulfitobacteriia	Desulfitobacteriales	Desulfitobacteriaceae		Po218_bin72	Porotermes adamsoni	1	0.0418585	85.86	1.08	20	51.8	90.81	1922030	0	183	14006	10502	63292	c__Clostridia (UID1085)	35	420	196	Po218	GCA_031289735.1	SAMN21242523	Mies et al, 2024
			Desulfitobacteriaceae				2
Bacillota	Desulfitobacteriia	Desulfitobacteriales	Syntrophobotulaceae	WRJI01	Nct323_bin16	Neocapritermes taracua	1	0.13341	62.14	0.77	66.67	51	88.64	1418322	0	278	5369	5101	22512	c__Clostridia (UID1085)	35	420	196	Nct323	GCA_031283415.1	SAMN21242184	Mies et al, 2024
Bacillota	Desulfitobacteriia	Desulfitobacteriales	Syntrophobotulaceae	WRJI01	Nt197P3_bin107	Neocapritermes taracua	1	0.467852	94.09	1.85	11.11	50.5	87.05	3015948	200	153	27273	19710	77965	c__Clostridia (UID1085)	35	420	196	Nt197P3	GCA_009783315.1	SAMN12582031	Hervé et al. 2020
Bacillota	Desulfitobacteriia	Desulfitobacteriales	Syntrophobotulaceae	WRJI01	Nt197P3_bin37	Neocapritermes taracua	1	0.116898	94.94	1.21	0	48.2	87.7	2987914	0	119	38594	25108	176955	c__Clostridia (UID1085)	35	420	196	Nt197P3	GCA_009782825.1	SAMN12582057	Hervé et al. 2020
Bacillota	Desulfitobacteriia	Desulfitobacteriales	Syntrophobotulaceae	WRJI01	Nt197P3_bin79	Neocapritermes taracua	1	0.0962599	92.19	0.82	0	49.2	88.85	2833927	0	142	28358	19957	96515	c__Clostridia (UID1085)	35	420	196	Nt197P3	GCA_009778595.1	SAMN12582083	Hervé et al. 2020
				WRJI01			4
Bacillota	Desulfitobacteriia	Desulfitobacteriales	Syntrophobotulaceae		Ct408_bin101	Calcaritermes temnocephalus	1	0.0396499	75.76	1.95	70	57.9	91.77	1801035	0	232	9978	7763	31620	c__Clostridia (UID1085)	35	420	196	Ct408	GCA_031255985.1	SAMN21241238	Mies et al, 2024
Bacillota	Desulfitobacteriia	Desulfitobacteriales	Syntrophobotulaceae		Gx481_bin137	Glyptotermes sp.	1	0.158208	85.15	0.64	25	56.5	90.96	3378395	0	152	36013	22226	112604	c__Clostridia (UID1085)	35	420	196	Gx481	GCA_031266805.1	SAMN21241468	Mies et al, 2024
Bacillota	Desulfitobacteriia	Desulfitobacteriales	Syntrophobotulaceae		Gx485_bin213	Glyptotermes sp.	1	0.0800106	78.71	2.06	14.29	58.4	92.14	1946284	0	262	8833	7428	34695	c__Clostridia (UID1085)	35	420	196	Gx485	GCA_031263945.1	SAMN21241587	Mies et al, 2024
Bacillota	Desulfitobacteriia	Desulfitobacteriales	Syntrophobotulaceae		Kf353_bin126	Kalotermes flavicollis	1	0.0383431	65.26	1.01	0	57.8	91.72	1485748	0	285	5319	5213	16294	c__Clostridia (UID1085)	35	420	196	Kf353	GCA_031274335.1	SAMN21241883	Mies et al, 2024
Bacillota	Desulfitobacteriia	Desulfitobacteriales	Syntrophobotulaceae		Nc350_bin127	Neotermes castaneus	1	0.126308	79.51	0.43	0	59	89.93	2690898	0	196	18555	13729	85931	c__Clostridia (UID1085)	35	420	196	Nc350	GCA_031270805.1	SAMN21242044	Mies et al, 2024
			Syntrophobotulaceae				9
		Desulfitobacteriales					11
	Desulfitobacteriia						11
Bacillota	Desulfotomaculia	Desulfotomaculales	Desulfallaceae	BRH-c8a	Cu122P5_bin5	Nitiditermes sp. A	1	0.0666389	84.42	2.22	62.5	50.9	87.75	2555837	0	425	7089	6013	28743	c__Clostridia (UID1085)	100	294	157	Cu122P5	GCA_009781965.1	SAMN12581703	Hervé et al. 2020
				BRH-c8a			1
			Desulfallaceae				1
Bacillota	Desulfotomaculia	Desulfotomaculales	Pelotomaculaceae	Pelotomaculum_D	Emb289P3_bin133	Embiratermes neotenicus	1	0.0192688	54.83	1.58	33.33	45.8	85.85	1119409	0	230	4949	4866	18741	p__Firmicutes (UID1022)	100	295	158	Emb289P3	GCA_009785075.1	SAMN12581764	Hervé et al. 2020
				Pelotomaculum_D			1
			Pelotomaculaceae				1
		Desulfotomaculales					2
	Desulfotomaculia						2
Bacillota	Negativicutes	Acidaminococcales			Im510_bin112	Incisitermes marginipennis	1	0.0908635	93.26	1.5	75	54.1	87.72	2128374	0	85	34388	25039	125434	c__Clostridia (UID1085)	64	334	167	Im510	GCA_031290885.1	SAMN21241763	Mies et al, 2024
Bacillota	Negativicutes	Acidaminococcales			Iy174_bin70	Incisitermes snyderi	1	0.0561692	70.04	0.6	50	53.4	86.69	1693037	0	297	6402	5700	18052	o__Selenomonadales (UID1024)	64	334	167	Iy174	GCA_031275255.1	SAMN21241851	Mies et al, 2024
		Acidaminococcales					2
Bacillota	Negativicutes	Sporomusales	Sporomusaceae		Mx356_bin32	Macrotermes cf. amplus	1	0.108062	60.79	2.06	40	44.5	87.08	1811753	0	383	4888	4730	19569	o__Selenomonadales (UID1024)	100	294	158	Mx356	GCA_031271625.1	SAMN21242017	Mies et al, 2024
			Sporomusaceae				1
		Sporomusales					1
	Negativicutes						3
Bacillota	Peptococcia	DRI-13	UBA5745	WRMS01	Coa324_bin18	Coatitermes kartaboensis	1	0.18965	50.61	1.23	50	51.7	89.47	1850693	0	353	5711	5242	17724	c__Clostridia (UID1085)	35	420	196	Coa324	GCA_031256355.1	SAMN21241219	Mies et al, 2024
Bacillota	Peptococcia	DRI-13	UBA5745	WRMS01	Nt197P3_bin100	Neocapritermes taracua	1	0.0433649	64.58	6.85	14.71	55.1	91.46	1881398	0	253	9009	7436	30839	c__Clostridia (UID1085)	35	420	196	Nt197P3	GCA_009783425.1	SAMN12582026	Hervé et al. 2020
Bacillota	Peptococcia	DRI-13	UBA5745	WRMS01	Nt197P3_bin58	Neocapritermes taracua	1	0.0854356	66.33	1.43	22.22	57.9	91.58	1979164	100	74	48650	26744	123772	c__Clostridia (UID1085)	35	420	196	Nt197P3	GCA_009782505.1	SAMN12582071	Hervé et al. 2020
Bacillota	Peptococcia	DRI-13	UBA5745	WRMS01	Th196P3_bin90	Termes hospes	1	0.0604853	69.62	2.54	0	52.7	90.51	2111827	0	170	17662	12422	38269	c__Clostridia (UID1085)	35	420	196	Th196P3	GCA_009777025.1	SAMN12582171	Hervé et al. 2020
Bacillota	Peptococcia	DRI-13	UBA5745	WRMS01	Th196P4_bin44	Termes hospes	1	0.20872	63.64	2.65	60	53.3	90.74	1986666	2648	375	5736	5290	20591	c__Clostridia (UID1085)	35	420	196	Th196P4	GCA_009776595.1	SAMN12582192	Hervé et al. 2020
				WRMS01			5
Bacillota	Peptococcia	DRI-13	UBA5745		Gx485_bin115	Glyptotermes sp.	1	0.0602654	71.75	1.57	8.33	58.1	89.83	2572321	0	247	14109	10414	44824	c__Clostridia (UID1085)	35	420	196	Gx485	GCA_031265035.1	SAMN21241543	Mies et al, 2024
			UBA5745				6
Bacillota	Peptococcia	DRI-13			Gx485_bin131	Glyptotermes sp.	1	0.0979833	83.01	1.51	0	55.9	88.7	3261947	0	308	13890	10590	37603	p__Firmicutes (UID1022)	35	420	196	Gx485	GCA_031264885.1	SAMN21241551	Mies et al, 2024
		DRI-13					7
	Peptococcia						7
Bacillota	Syntrophomonadia	Syntrophomonadales	Syntrophomonadaceae	UBA5314	Gx485_bin113	Glyptotermes sp.	1	0.0574363	71.28	0.25	0	42.2	86.54	1625361	0	276	6882	5888	22005	c__Clostridia (UID1085)	35	420	196	Gx485	GCA_031265005.1	SAMN21241542	Mies et al, 2024
Bacillota	Syntrophomonadia	Syntrophomonadales	Syntrophomonadaceae	UBA5314	Nc350_bin141	Neotermes castaneus	1	0.145357	92.42	1.84	10	44.2	83.01	2075602	0	224	10557	9266	44460	c__Clostridia (UID1085)	35	420	196	Nc350	GCA_031270725.1	SAMN21242052	Mies et al, 2024
				UBA5314			2
			Syntrophomonadaceae				2
		Syntrophomonadales					2
	Syntrophomonadia						2
Bacillota	UBA994	JAAYKD01	WRDA01	WRDA01	Lab288P3_bin174	Labiotermes labralis	1	0.0461652	76.67	1.02	75	50.6	90.9	1909464	0	333	6353	5734	36574	p__Firmicutes (UID1022)	930	213	118	Lab288P3	GCA_009783675.1	SAMN12581919	Hervé et al. 2020
				WRDA01			1
Bacillota	UBA994	JAAYKD01	WRDA01	WREE01	Lab288P3_bin58	Labiotermes labralis	1	0.0277617	87.74	2.01	50	50.8	90.97	1937661	0	222	11314	8728	34631	p__Firmicutes (UID241)	930	213	118	Lab288P3	GCA_009779515.1	SAMN12581949	Hervé et al. 2020
				WREE01			1
			WRDA01				2
		JAAYKD01					2
	UBA994						2
Bacillota							537
Bacteroidota	Bacteroidia	Bacteroidales	Azobacteroidaceae	Azobacteroides	Cc175_bin72	Cryptotermes cavifrons	1	0.174245	97.81	8.74	0	38.9	88.21	3803145	0	424	11978	8969	49521	k__Bacteria (UID2570)	433	273	183	Cc175	GCA_031259075.1	SAMN21241095	Mies et al, 2024
Bacteroidota	Bacteroidia	Bacteroidales	Azobacteroidaceae	Azobacteroides	Cf509_bin42	Coptotermes formosanus	1	7.95979	63.55	0	0	32.5	75.48	690672	0	10	121981	69067	182579	k__Bacteria (UID2570)	433	273	183	Cf509	GCA_031257005.1	SAMN21241189	Mies et al, 2024
Bacteroidota	Bacteroidia	Bacteroidales	Azobacteroidaceae	Azobacteroides	Pc512_bin109	Prorhinotermes canalifrons	1	7.15731	70.11	0.55	0	27.3	82.93	759322	0	10	128406	75932	235840	k__Bacteria (UID203)	433	273	183	Pc512	GCA_031280755.1	SAMN21242300	Mies et al, 2024
				Azobacteroides			3
Bacteroidota	Bacteroidia	Bacteroidales	Azobacteroidaceae	JAJBTS01	Cf509_bin55	Coptotermes formosanus	1	0.0223304	89.62	8.25	5.26	45.1	92.86	4042758	0	424	13423	9534	67312	k__Bacteria (UID2570)	433	273	183	Cf509	GCA_031256855.1	SAMN21241194	Mies et al, 2024
Bacteroidota	Bacteroidia	Bacteroidales	Azobacteroidaceae	JAJBTS01	Ct408_bin100	Calcaritermes temnocephalus	1	0.0573658	82.06	1.29	66.67	39.7	91.48	1643632	0	225	9019	7305	29154	k__Bacteria (UID2570)	433	273	183	Ct408	GCA_031256015.1	SAMN21241237	Mies et al, 2024
Bacteroidota	Bacteroidia	Bacteroidales	Azobacteroidaceae	JAJBTS01	Hs463_bin62	Hodotermopsis sjoestedti	1	0.143897	90.92	7.92	0	41.2	91.21	4151037	0	388	15946	10698	99373	k__Bacteria (UID2570)	433	273	183	Hs463	GCA_031261295.1	SAMN21241740	Mies et al, 2024
Bacteroidota	Bacteroidia	Bacteroidales	Azobacteroidaceae	JAJBTS01	Nc350_bin218	Neotermes castaneus	1	0.25282	83.06	0.55	0	46	92.25	2428403	0	157	19389	15467	58360	k__Bacteria (UID203)	433	273	183	Nc350	GCA_031270075.1	SAMN21242092	Mies et al, 2024
Bacteroidota	Bacteroidia	Bacteroidales	Azobacteroidaceae	JAJBTS01	Ncb351_bin34	Neotermes cubanus	1	0.0835666	80.82	5.88	55.56	45.5	92.26	3095377	0	415	9330	7458	60236	k__Bacteria (UID2570)	433	273	183	Ncb351	GCA_031284225.1	SAMN21242145	Mies et al, 2024
				JAJBTS01			5
Bacteroidota	Bacteroidia	Bacteroidales	Azobacteroidaceae	Symbiothrix	Cf509_bin13	Coptotermes formosanus	1	0.0243374	74.24	4.92	7.14	43.1	90.83	2047327	0	366	6060	5593	27792	k__Bacteria (UID2570)	433	273	183	Cf509	GCA_031257275.1	SAMN21241173	Mies et al, 2024
Bacteroidota	Bacteroidia	Bacteroidales	Azobacteroidaceae	Symbiothrix	Hs463_bin48	Hodotermopsis sjoestedti	1	0.110469	95.63	2.19	50	43.7	90.19	2834385	0	171	23793	16575	74413	k__Bacteria (UID2570)	433	273	183	Hs463	GCA_031261285.1	SAMN21241733	Mies et al, 2024
Bacteroidota	Bacteroidia	Bacteroidales	Azobacteroidaceae	Symbiothrix	Md513_bin77	Mastotermes darwinensis	1	0.589398	87.7	0.56	50	46.2	93.46	2314294	0	141	21021	16413	63784	k__Bacteria (UID2570)	433	273	183	Md513	GCA_031272095.1	SAMN21241994	Mies et al, 2024
Bacteroidota	Bacteroidia	Bacteroidales	Azobacteroidaceae	Symbiothrix	Nm470_bin115	Neotermes meruensis	1	0.0804463	70.89	7.65	17.65	49.5	93.87	1717290	0	347	5243	4948	17415	k__Bacteria (UID2570)	433	273	183	Nm470	GCA_031282765.1	SAMN21242218	Mies et al, 2024
Bacteroidota	Bacteroidia	Bacteroidales	Azobacteroidaceae	Symbiothrix	Zx50_bin5	Zootermopsis nevadensis	1	0.109272	80.29	1.02	50	43.4	93.58	1592564	0	203	9130	7845	35167	k__Bacteria (UID2570)	433	273	183	Zx50	GCA_031284765.1	SAMN21242746	Mies et al, 2024
				Symbiothrix			5
Bacteroidota	Bacteroidia	Bacteroidales	Azobacteroidaceae	Tannerella	Cc175_bin44	Cryptotermes cavifrons	1	0.0694945	81.81	1.9	27.27	51.5	89.19	2649930	0	417	7060	6354	26713	o__Bacteroidales (UID2621)	198	427	260	Cc175	GCA_031259505.1	SAMN21241082	Mies et al, 2024
				Tannerella			1
Bacteroidota	Bacteroidia	Bacteroidales	Azobacteroidaceae	WRFY01	Ct408_bin30	Calcaritermes temnocephalus	1	0.0728851	56.9	0	0	50.4	89.59	2011560	0	274	8114	7341	31227	k__Bacteria (UID2570)	5449	104	58	Ct408	GCA_031255425.1	SAMN21241266	Mies et al, 2024
Bacteroidota	Bacteroidia	Bacteroidales	Azobacteroidaceae	WRFY01	Mp193P4_bin3	Microcerotermes parvus	1	0.447875	98.91	0.55	0	40.6	90.14	2701519	0	125	29402	21612	105586	k__Bacteria (UID2570)	433	273	183	Mp193P4	GCA_009783445.1	SAMN12581995	Hervé et al. 2020
				WRFY01			2
Bacteroidota	Bacteroidia	Bacteroidales	Azobacteroidaceae	WRFZ01	Cc175_bin105	Cryptotermes cavifrons	1	7.45496	77.6	2.32	20	44.2	90.5	1414375	0	158	11901	8951	29444	k__Bacteria (UID2570)	433	273	183	Cc175	GCA_031260235.1	SAMN21241051	Mies et al, 2024
Bacteroidota	Bacteroidia	Bacteroidales	Azobacteroidaceae	WRFZ01	Cc175_bin119	Cryptotermes cavifrons	1	0.396898	82.51	0	0	45.2	89.73	1985626	0	57	47306	34835	213056	k__Bacteria (UID2570)	433	273	183	Cc175	GCA_031260045.1	SAMN21241059	Mies et al, 2024
Bacteroidota	Bacteroidia	Bacteroidales	Azobacteroidaceae	WRFZ01	Cc175_bin86	Cryptotermes cavifrons	1	0.0820098	74.77	0.05	0	46.2	90.71	1391261	0	153	10995	9093	53126	k__Bacteria (UID2570)	433	273	183	Cc175	GCA_031258895.1	SAMN21241102	Mies et al, 2024
Bacteroidota	Bacteroidia	Bacteroidales	Azobacteroidaceae	WRFZ01	Cd354_bin49	Cryptotermes dudleyi	1	4.75175	88.52	0.55	0	43.4	85.34	2833401	0	234	15509	12108	68522	k__Bacteria (UID203)	433	273	183	Cd354	GCA_031257875.1	SAMN21241144	Mies et al, 2024
Bacteroidota	Bacteroidia	Bacteroidales	Azobacteroidaceae	WRFZ01	Cf509_bin64	Coptotermes formosanus	1	0.0584964	85.52	6.56	0	39.6	89.72	3930782	0	343	15772	11460	86535	k__Bacteria (UID2570)	433	273	183	Cf509	GCA_031256775.1	SAMN21241198	Mies et al, 2024
Bacteroidota	Bacteroidia	Bacteroidales	Azobacteroidaceae	WRFZ01	Gsp477_bin41	Glyptotermes sp.	1	0.19965	89.07	0.82	50	42.5	91.12	2125300	0	128	24174	16603	69521	k__Bacteria (UID2570)	433	273	183	Gsp477	GCA_031267615.1	SAMN21241421	Mies et al, 2024
Bacteroidota	Bacteroidia	Bacteroidales	Azobacteroidaceae	WRFZ01	Im510_bin99	Incisitermes marginipennis	1	0.474893	89.89	0.55	100	44.1	90.51	2581404	0	370	7810	6976	22537	k__Bacteria (UID2570)	433	273	183	Im510	GCA_031276105.1	SAMN21241817	Mies et al, 2024
Bacteroidota	Bacteroidia	Bacteroidales	Azobacteroidaceae	WRFZ01	Md513_bin15	Mastotermes darwinensis	1	0.233319	54.92	2.73	25	42.6	94.08	1746744	0	236	8412	7401	34896	k__Bacteria (UID2570)	433	273	183	Md513	GCA_031272605.1	SAMN21241968	Mies et al, 2024
Bacteroidota	Bacteroidia	Bacteroidales	Azobacteroidaceae	WRFZ01	Md513_bin8	Mastotermes darwinensis	1	0.165855	84.41	2.19	28.57	46.5	93.96	2626716	0	139	30043	18897	81226	k__Bacteria (UID203)	433	273	183	Md513	GCA_031272085.1	SAMN21241995	Mies et al, 2024
Bacteroidota	Bacteroidia	Bacteroidales	Azobacteroidaceae	WRFZ01	Mp193P4_bin4	Microcerotermes parvus	1	0.880076	95.17	0.79	66.67	40.5	92.02	2913889	0	182	23835	16010	111679	k__Bacteria (UID2570)	433	273	183	Mp193P4	GCA_009778655.1	SAMN12581996	Hervé et al. 2020
Bacteroidota	Bacteroidia	Bacteroidales	Azobacteroidaceae	WRFZ01	Nc350_bin116	Neotermes castaneus	1	0.692728	86.56	4.37	22.22	42.7	90.86	2549182	0	197	18843	12940	83480	k__Bacteria (UID2570)	433	273	183	Nc350	GCA_031271125.1	SAMN21242041	Mies et al, 2024
Bacteroidota	Bacteroidia	Bacteroidales	Azobacteroidaceae	WRFZ01	Nc350_bin18	Neotermes castaneus	1	1.56246	52.04	0.27	0	42.2	93.67	1488896	0	230	7386	6473	22933	o__Bacteroidales (UID2617)	433	273	183	Nc350	GCA_031270525.1	SAMN21242073	Mies et al, 2024
Bacteroidota	Bacteroidia	Bacteroidales	Azobacteroidaceae	WRFZ01	Nc350_bin47	Neotermes castaneus	1	0.253871	94.26	0	0	43.9	90.46	2234136	0	125	23273	17873	99913	o__Bacteroidales (UID2654)	433	273	183	Nc350	GCA_031269685.1	SAMN21242106	Mies et al, 2024
Bacteroidota	Bacteroidia	Bacteroidales	Azobacteroidaceae	WRFZ01	Nm470_bin10	Neotermes meruensis	1	3.22804	79.77	0.99	60	44.3	86.46	2037468	0	349	6402	5838	22619	k__Bacteria (UID203)	433	273	183	Nm470	GCA_031282925.1	SAMN21242209	Mies et al, 2024
Bacteroidota	Bacteroidia	Bacteroidales	Azobacteroidaceae	WRFZ01	Nm470_bin43	Neotermes meruensis	1	0.162338	82.76	9.09	50	42.4	92.01	2232409	0	293	9757	7619	34034	o__Bacteroidales (UID2654)	5449	104	58	Nm470	GCA_031282185.1	SAMN21242247	Mies et al, 2024
Bacteroidota	Bacteroidia	Bacteroidales	Azobacteroidaceae	WRFZ01	Po218_bin22	Porotermes adamsoni	1	0.338865	94.26	3.83	0	41.4	92.1	3231212	0	305	13843	10594	66294	o__Bacteroidales (UID2654)	433	273	183	Po218	GCA_031290435.1	SAMN21242492	Mies et al, 2024
Bacteroidota	Bacteroidia	Bacteroidales	Azobacteroidaceae	WRFZ01	Pq454_bin51	Porotermes quadricollis	1	0.366382	97.27	1.64	0	42	93.2	3943692	0	169	42635	23335	109077	o__Bacteroidales (UID2654)	433	273	183	Pq454	GCA_031289145.1	SAMN21242554	Mies et al, 2024
				WRFZ01			17
Bacteroidota	Bacteroidia	Bacteroidales	Azobacteroidaceae	WRGA01	Mp193P4_bin6	Microcerotermes parvus	1	1.04732	94.34	0.39	50	41.2	85.35	2794319	0	125	32246	22354	99108	o__Bacteroidales (UID2617)	213	406	265	Mp193P4	GCA_009787405.1	SAMN12581997	Hervé et al. 2020
				WRGA01			1
Bacteroidota	Bacteroidia	Bacteroidales	Azobacteroidaceae		Emb289P4_bin10	Embiratermes neotenicus	1	0.145295	73.42	9.29	8	37.1	90.26	3084796	0	250	20755	12339	100721	k__Bacteria (UID2570)	433	273	183	Emb289P4	GCA_009781215.1	SAMN12581803	Hervé et al. 2020
Bacteroidota	Bacteroidia	Bacteroidales	Azobacteroidaceae		Fux382_bin49	Furculitermes sp.	1	0.316229	95.63	3.84	11.11	37.6	92.38	3136489	0	135	43207	23233	121087	k__Bacteria (UID2570)	433	273	183	Fux382	GCA_031253625.1	SAMN21241356	Mies et al, 2024
Bacteroidota	Bacteroidia	Bacteroidales	Azobacteroidaceae		Gsp477_bin16	Glyptotermes sp.	1	0.0558925	50	1.72	50	46.8	92.1	1061753	0	231	4741	4596	14763	k__Bacteria (UID2570)	5449	104	58	Gsp477	GCA_031268275.1	SAMN21241394	Mies et al, 2024
Bacteroidota	Bacteroidia	Bacteroidales	Azobacteroidaceae		Gsp477_bin75	Glyptotermes sp.	1	0.0930164	93.17	2.49	26.67	41.6	92.23	3762514	0	332	15032	11332	51998	k__Bacteria (UID2570)	433	273	183	Gsp477	GCA_031267385.1	SAMN21241440	Mies et al, 2024
Bacteroidota	Bacteroidia	Bacteroidales	Azobacteroidaceae		Gx485_bin3	Glyptotermes sp.	1	0.103107	86.89	7.01	15.38	44.8	91.8	3991955	0	446	11598	8950	48611	k__Bacteria (UID2570)	433	273	183	Gx485	GCA_031263685.1	SAMN21241599	Mies et al, 2024
Bacteroidota	Bacteroidia	Bacteroidales	Azobacteroidaceae		Hs463_bin30	Hodotermopsis sjoestedti	1	0.0460497	76.63	2.91	16.67	43.5	93.92	1999650	0	284	8815	7041	30169	k__Bacteria (UID2570)	433	273	183	Hs463	GCA_031261015.1	SAMN21241727	Mies et al, 2024
Bacteroidota	Bacteroidia	Bacteroidales	Azobacteroidaceae		Iy174_bin41	Incisitermes snyderi	1	0.120905	67.21	0	0	40.6	90.6	2430333	0	114	33430	21318	109845	k__Bacteria (UID2570)	433	273	183	Iy174	GCA_031275735.1	SAMN21241834	Mies et al, 2024
Bacteroidota	Bacteroidia	Bacteroidales	Azobacteroidaceae		Md513_bin73	Mastotermes darwinensis	1	0.140434	96.99	0	0	46.8	93.47	3016925	0	94	46123	32094	133468	k__Bacteria (UID2570)	433	273	183	Md513	GCA_031272075.1	SAMN21241992	Mies et al, 2024
Bacteroidota	Bacteroidia	Bacteroidales	Azobacteroidaceae		Nc350_bin153	Neotermes castaneus	1	0.0691286	68.72	1.64	0	44	92.85	2559992	0	436	6631	5871	23012	k__Bacteria (UID2570)	433	273	183	Nc350	GCA_031270925.1	SAMN21242058	Mies et al, 2024
Bacteroidota	Bacteroidia	Bacteroidales	Azobacteroidaceae		Nm470_bin49	Neotermes meruensis	1	0.0797119	53.45	9.48	0	48.1	92.25	2218922	0	411	5785	5398	17336	k__Bacteria (UID2570)	5449	104	58	Nm470	GCA_031282155.1	SAMN21242250	Mies et al, 2024
Bacteroidota	Bacteroidia	Bacteroidales	Azobacteroidaceae		Rs511_bin31	Reticulitermes flavipes	1	0.0449567	70.18	0.55	50	41	93.02	2380471	0	332	8723	7170	39119	k__Bacteria (UID2570)	433	273	183	Rs511	GCA_031287395.1	SAMN21242632	Mies et al, 2024
			Azobacteroidaceae				45
Bacteroidota	Bacteroidia	Bacteroidales	Bacteroidaceae	Bacteroides	Hm464_bin93	Hodotermes mossambicus	1	0.0717561	67.4	1.72	0	54	90.04	3435418	0	268	16704	12818	59159	k__Bacteria (UID2569)	5449	104	58	Hm464	GCA_031261805.1	SAMN21241692	Mies et al, 2024
Bacteroidota	Bacteroidia	Bacteroidales	Bacteroidaceae	Bacteroides	Hm464_bin97	Hodotermes mossambicus	1	0.124833	95.94	0.5	50	56.9	89.61	3773366	0	131	41135	28804	126627	k__Bacteria (UID2570)	160	492	269	Hm464	GCA_031261785.1	SAMN21241694	Mies et al, 2024
				Bacteroides			2
Bacteroidota	Bacteroidia	Bacteroidales	Bacteroidaceae	Bacteroides_G	Zx50_bin28	Zootermopsis nevadensis	1	0.193257	73.1	6.7	14.81	41.6	91.47	1676701	0	231	8610	7258	32071	o__Bacteroidales (UID2657)	163	486	266	Zx50	GCA_031285005.1	SAMN21242738	Mies et al, 2024
				Bacteroides_G			1
Bacteroidota	Bacteroidia	Bacteroidales	Bacteroidaceae	Bacteroides_H	Cc175_bin25	Cryptotermes cavifrons	1	0.0890167	65.44	1.69	0	44.6	89.04	1676075	0	144	15556	11639	56622	k__Bacteria (UID203)	163	486	266	Cc175	GCA_031259755.1	SAMN21241069	Mies et al, 2024
Bacteroidota	Bacteroidia	Bacteroidales	Bacteroidaceae	Bacteroides_H	Cd354_bin2	Cryptotermes dudleyi	1	0.16805	82.55	0.19	0	47.7	89.93	2428549	0	171	18929	14202	71333	k__Bacteria (UID203)	163	486	266	Cd354	GCA_031258135.1	SAMN21241129	Mies et al, 2024
Bacteroidota	Bacteroidia	Bacteroidales	Bacteroidaceae	Bacteroides_H	Roe453_bin87	Roisinitermes ebogoensis	1	0.122329	89.85	0.19	0	49.5	89.77	2501897	0	121	29732	20676	97907	k__Bacteria (UID2570)	163	486	266	Roe453	GCA_031287715.1	SAMN21242619	Mies et al, 2024
				Bacteroides_H			3
Bacteroidota	Bacteroidia	Bacteroidales	Bacteroidaceae	JAAYUD01	Hm464_bin4	Hodotermes mossambicus	1	0.0481066	86.76	1.19	0	47.7	92.38	1942198	0	213	11135	9118	39379	k__Bacteria (UID2570)	213	406	265	Hm464	GCA_031262265.1	SAMN21241670	Mies et al, 2024
				JAAYUD01			1
Bacteroidota	Bacteroidia	Bacteroidales	Bacteroidaceae		Hm464_bin115	Hodotermes mossambicus	1	0.094534	69.31	1.72	0	54.3	89.73	2303023	0	186	16970	12381	40157	o__Bacteroidales (UID2654)	5449	104	58	Hm464	GCA_031262995.1	SAMN21241634	Mies et al, 2024
Bacteroidota	Bacteroidia	Bacteroidales	Bacteroidaceae		Hm464_bin154	Hodotermes mossambicus	1	0.064366	82.35	1.17	20	53.6	90.55	2343179	0	135	20599	17356	78904	k__Bacteria (UID203)	163	486	266	Hm464	GCA_031262785.1	SAMN21241644	Mies et al, 2024
Bacteroidota	Bacteroidia	Bacteroidales	Bacteroidaceae		Hm464_bin168	Hodotermes mossambicus	1	0.577869	60.82	5.17	66.67	56.9	91.48	1465798	0	209	8199	7013	19245	o__Bacteroidales (UID2654)	5449	104	58	Hm464	GCA_031262665.1	SAMN21241650	Mies et al, 2024
Bacteroidota	Bacteroidia	Bacteroidales	Bacteroidaceae		Hm464_bin24	Hodotermes mossambicus	1	0.0671556	89.84	0.93	25	48.8	90.59	2595453	0	171	20892	15178	72109	o__Bacteroidales (UID2657)	160	492	269	Hm464	GCA_031262385.1	SAMN21241663	Mies et al, 2024
Bacteroidota	Bacteroidia	Bacteroidales	Bacteroidaceae		Hm464_bin62	Hodotermes mossambicus	1	0.163447	95.12	4.51	25	50.2	91.13	3175974	0	134	29380	23701	82239	k__Bacteria (UID203)	163	486	266	Hm464	GCA_031262085.1	SAMN21241682	Mies et al, 2024
			Bacteroidaceae				12
Bacteroidota	Bacteroidia	Bacteroidales	BM520	RGIG7150	Iy174_bin13	Incisitermes snyderi	1	0.329881	94.89	0.54	0	33.1	90.48	2685316	0	44	134395	61029	492815	k__Bacteria (UID2570)	434	278	186	Iy174	GCA_031276035.1	SAMN21241820	Mies et al, 2024
				RGIG7150			1
			BM520				1
Bacteroidota	Bacteroidia	Bacteroidales	Dysgonomonadaceae	Dysgonomonas	Gx485_bin205	Glyptotermes sp.	1	0.0727809	84.69	6.67	33.33	40.6	87.98	3520609	0	527	8138	6680	30931	k__Bacteria (UID2570)	433	273	183	Gx485	GCA_031263965.1	SAMN21241583	Mies et al, 2024
Bacteroidota	Bacteroidia	Bacteroidales	Dysgonomonadaceae	Dysgonomonas	Hs463_bin56	Hodotermopsis sjoestedti	1	0.0840646	62.07	0	0	40.6	86.38	2536070	0	335	9630	7570	29196	k__Bacteria (UID203)	5449	104	58	Hs463	GCA_031260865.1	SAMN21241737	Mies et al, 2024
Bacteroidota	Bacteroidia	Bacteroidales	Dysgonomonadaceae	Dysgonomonas	Iy174_bin68	Incisitermes snyderi	1	0.392945	100	1.09	0	40.1	88.29	5422381	0	115	88757	47151	228895	k__Bacteria (UID203)	433	273	183	Iy174	GCA_031275375.1	SAMN21241850	Mies et al, 2024
Bacteroidota	Bacteroidia	Bacteroidales	Dysgonomonadaceae	Dysgonomonas	Kf353_bin95	Kalotermes flavicollis	1	0.145861	95.63	2.46	0	43.6	84.43	4168051	0	312	18403	13359	58662	k__Bacteria (UID2570)	433	273	183	Kf353	GCA_031273295.1	SAMN21241932	Mies et al, 2024
Bacteroidota	Bacteroidia	Bacteroidales	Dysgonomonadaceae	Dysgonomonas	Md513_bin135	Mastotermes darwinensis	1	0.0668854	93.24	9.03	31.82	47.2	90.71	2962792	0	311	12455	9526	70140	k__Bacteria (UID2570)	433	273	183	Md513	GCA_031272645.1	SAMN21241966	Mies et al, 2024
Bacteroidota	Bacteroidia	Bacteroidales	Dysgonomonadaceae	Dysgonomonas	Md513_bin72	Mastotermes darwinensis	1	0.566774	97.21	2.19	60	40.1	88.01	5492397	0	137	74221	40090	191726	k__Bacteria (UID2570)	433	273	183	Md513	GCA_031272065.1	SAMN21241991	Mies et al, 2024
Bacteroidota	Bacteroidia	Bacteroidales	Dysgonomonadaceae	Dysgonomonas	Md513_bin9	Mastotermes darwinensis	1	0.188637	51.72	0	0	37.5	90.82	2123227	0	32	131027	66350	516516	k__Bacteria (UID2570)	5449	104	58	Md513	GCA_031271965.1	SAMN21242000	Mies et al, 2024
Bacteroidota	Bacteroidia	Bacteroidales	Dysgonomonadaceae	Dysgonomonas	Nc350_bin9	Neotermes castaneus	1	0.07176	74.61	2.07	0	39.4	88.55	5518482	0	578	12146	9547	63527	k__Bacteria (UID2569)	5449	104	58	Nc350	GCA_031269255.1	SAMN21242122	Mies et al, 2024
Bacteroidota	Bacteroidia	Bacteroidales	Dysgonomonadaceae	Dysgonomonas	Rs511_bin34	Reticulitermes flavipes	1	0.0435883	92.62	1.97	33.33	36.8	90.39	4306739	0	563	9644	7649	54390	k__Bacteria (UID2569)	433	273	183	Rs511	GCA_031287365.1	SAMN21242633	Mies et al, 2024
Bacteroidota	Bacteroidia	Bacteroidales	Dysgonomonadaceae	Dysgonomonas	TD116_bin30	Odontotermes sp.	1	0.380255	88.52	4.92	45.45	38.2	88.63	3650201	0	173	36461	21099	147644	k__Bacteria (UID2569)	433	273	183	TD116	GCA_031285905.1	SAMN21242691	Mies et al, 2024
Bacteroidota	Bacteroidia	Bacteroidales	Dysgonomonadaceae	Dysgonomonas	TD116_bin59	Odontotermes sp.	1	1.44191	98.72	2.19	66.67	37	90.04	4843028	0	96	103496	50448	323281	k__Bacteria (UID2569)	433	273	183	TD116	GCA_031285625.1	SAMN21242705	Mies et al, 2024
				Dysgonomonas			11
Bacteroidota	Bacteroidia	Bacteroidales	Dysgonomonadaceae	Proteiniphilum	Ct408_bin54	Calcaritermes temnocephalus	1	0.235707	75.86	0	0	52.6	87.77	2023875	0	177	14801	11434	36666	k__Bacteria (UID2569)	5449	104	58	Ct408	GCA_031255275.1	SAMN21241274	Mies et al, 2024
Bacteroidota	Bacteroidia	Bacteroidales	Dysgonomonadaceae	Proteiniphilum	Ncb351_bin112	Neotermes cubanus	1	0.0582393	76.39	1.11	66.67	46.4	88.35	2296889	0	363	6900	6327	28022	k__Bacteria (UID203)	433	273	183	Ncb351	GCA_031284475.1	SAMN21242133	Mies et al, 2024
				Proteiniphilum			2
Bacteroidota	Bacteroidia	Bacteroidales	Dysgonomonadaceae		Cus372_bin26	Polyspathotermes sulcifrons	1	1.00351	98.63	1.37	0	40.3	90.92	2988185	0	31	203310	96393	485126	k__Bacteria (UID2570)	433	273	183	Cus372	GCA_031254645.1	SAMN21241305	Mies et al, 2024
Bacteroidota	Bacteroidia	Bacteroidales	Dysgonomonadaceae		Md513_bin7	Mastotermes darwinensis	1	0.242462	91.8	4.1	16.67	46.6	91.28	2332591	0	101	29610	23094	88693	k__Bacteria (UID2570)	433	273	183	Md513	GCA_031272205.1	SAMN21241989	Mies et al, 2024
Bacteroidota	Bacteroidia	Bacteroidales	Dysgonomonadaceae		Nc350_bin38	Neotermes castaneus	1	0.0748368	88.07	0.55	0	47.4	89.27	2394236	0	202	14765	11852	91663	k__Bacteria (UID2570)	433	273	183	Nc350	GCA_031269865.1	SAMN21242100	Mies et al, 2024
			Dysgonomonadaceae				16
Bacteroidota	Bacteroidia	Bacteroidales	F082		Hm464_bin3	Hodotermes mossambicus	1	0.143015	89.78	2.15	0	38.3	89.28	2230938	0	119	27133	18747	78068	k__Bacteria (UID2569)	434	278	186	Hm464	GCA_031262365.1	SAMN21241665	Mies et al, 2024
			F082				1
Bacteroidota	Bacteroidia	Bacteroidales	Marinifilaceae	Gabonibacter	Im510_bin68	Incisitermes marginipennis	1	0.160546	86.02	0	0	57.1	89.52	2794187	0	127	25399	22001	112124	k__Bacteria (UID2569)	434	278	186	Im510	GCA_031276355.1	SAMN21241801	Mies et al, 2024
				Gabonibacter			1
Bacteroidota	Bacteroidia	Bacteroidales	Marinifilaceae	Odoribacter	Hm464_bin165	Hodotermes mossambicus	1	0.714019	95.22	0	0	39.6	91.87	2121469	0	78	34677	27198	102705	k__Bacteria (UID2569)	434	278	186	Hm464	GCA_031262745.1	SAMN21241647	Mies et al, 2024
Bacteroidota	Bacteroidia	Bacteroidales	Marinifilaceae	Odoribacter	Mx356_bin13	Macrotermes cf. amplus	1	0.165632	96.94	0	0	51.8	91.82	2362041	0	75	47582	31493	152952	k__Bacteria (UID2569)	434	278	186	Mx356	GCA_031271755.1	SAMN21242009	Mies et al, 2024
				Odoribacter			2
Bacteroidota	Bacteroidia	Bacteroidales	Marinifilaceae		Cc175_bin13	Cryptotermes cavifrons	1	0.075609	62.07	0	0	60.6	90.51	1871557	0	235	9499	7964	27297	k__Bacteria (UID203)	5449	104	58	Cc175	GCA_031259905.1	SAMN21241063	Mies et al, 2024
Bacteroidota	Bacteroidia	Bacteroidales	Marinifilaceae		Cd354_bin70	Cryptotermes dudleyi	1	0.127225	51.72	0	0	60.3	88.3	2032962	0	165	14284	12320	64874	k__Bacteria (UID203)	5449	104	58	Cd354	GCA_031257615.1	SAMN21241157	Mies et al, 2024
Bacteroidota	Bacteroidia	Bacteroidales	Marinifilaceae		Gsp477_bin193	Glyptotermes sp.	1	0.0470645	67.55	0	0	60.3	88.79	2018935	0	216	11139	9346	33818	k__Bacteria (UID2569)	434	278	186	Gsp477	GCA_031267995.1	SAMN21241408	Mies et al, 2024
Bacteroidota	Bacteroidia	Bacteroidales	Marinifilaceae		Gx481_bin171	Glyptotermes sp.	1	0.219736	62.07	0	0	60.4	90.18	2324782	0	277	9626	8392	47708	k__Bacteria (UID2569)	5449	104	58	Gx481	GCA_031266545.1	SAMN21241482	Mies et al, 2024
Bacteroidota	Bacteroidia	Bacteroidales	Marinifilaceae		Pcl387_bin142	Procryptotermes leewardensis	1	0.0587609	78.49	0	0	58.5	90.43	2056250	0	214	10594	9608	38308	k__Bacteria (UID2569)	434	278	186	Pcl387	GCA_031279175.1	SAMN21242372	Mies et al, 2024
			Marinifilaceae				8
Bacteroidota	Bacteroidia	Bacteroidales	Marinilabiliaceae	WRMI01	TD116_bin49	Odontotermes sp.	1	0.340837	91.12	0.87	25	42.4	79.98	3355110	0	372	11444	9019	42489	k__Bacteria (UID2569)	434	275	184	TD116	GCA_031285765.1	SAMN21242698	Mies et al, 2024
Bacteroidota	Bacteroidia	Bacteroidales	Marinilabiliaceae	WRMI01	Th196P3_bin71	Termes hospes	1	0.154814	78.8	2.45	0	34.1	84.54	3093785	0	112	38292	27623	172435	k__Bacteria (UID2569)	434	275	184	Th196P3	GCA_009777175.1	SAMN12582161	Hervé et al. 2020
				WRMI01			2
			Marinilabiliaceae				2
Bacteroidota	Bacteroidia	Bacteroidales	ML635J-15	Bact-19	Iy174_bin98	Incisitermes snyderi	1	0.296056	85.22	1.34	0	32.5	89.14	3080117	0	78	136526	39488	272718	k__Bacteria (UID2569)	434	278	186	Iy174	GCA_031275085.1	SAMN21241857	Mies et al, 2024
Bacteroidota	Bacteroidia	Bacteroidales	ML635J-15	Bact-19	Zx50_bin47	Zootermopsis nevadensis	1	0.0524512	90.86	1.61	0	28.4	85.94	2753504	0	238	17419	11569	78203	k__Bacteria (UID2569)	434	278	186	Zx50	GCA_031284905.1	SAMN21242744	Mies et al, 2024
				Bact-19			2
			ML635J-15				2
Bacteroidota	Bacteroidia	Bacteroidales	P3	UBA10566	Hm464_bin38	Hodotermes mossambicus	1	0.160468	97.85	0	0	30.6	87.11	2040841	0	89	31503	22930	79223	k__Bacteria (UID2569)	434	278	186	Hm464	GCA_031262295.1	SAMN21241669	Mies et al, 2024
				UBA10566			1
Bacteroidota	Bacteroidia	Bacteroidales	P3	WRKV01	Crp329_bin6	Crepititermes verruculosus	1	0.190488	90.3	3.24	25	39.4	92.19	2135354	0	213	13399	10025	90029	k__Bacteria (UID2569)	434	278	186	Crp329	GCA_031256055.1	SAMN21241235	Mies et al, 2024
Bacteroidota	Bacteroidia	Bacteroidales	P3	WRKV01	Emb289P1_bin57	Embiratermes neotenicus	1	0.153377	94.68	0.54	0	41.2	93.81	1827981	0	50	45836	36559	135537	k__Bacteria (UID2569)	434	278	186	Emb289P1	GCA_009785505.1	SAMN12581737	Hervé et al. 2020
Bacteroidota	Bacteroidia	Bacteroidales	P3	WRKV01	Emb289P1_bin66	Embiratermes neotenicus	1	0.0158083	50.41	4.84	45.45	40.3	94.29	1197042	0	239	5507	5008	26742	k__Bacteria (UID2569)	434	278	186	Emb289P1	GCA_009785495.1	SAMN12581741	Hervé et al. 2020
Bacteroidota	Bacteroidia	Bacteroidales	P3	WRKV01	Emb289P1_bin74	Embiratermes neotenicus	1	0.0630073	67.24	0.54	0	41	92.43	1627535	0	49	70195	33215	126587	k__Bacteria (UID2569)	434	278	186	Emb289P1	GCA_009785425.1	SAMN12581745	Hervé et al. 2020
Bacteroidota	Bacteroidia	Bacteroidales	P3	WRKV01	Jx357_bin3	Jugositermes tuberculatus	1	0.115583	53.72	9.14	15	40.6	93.51	1307463	0	342	3763	3822	10533	k__Bacteria (UID2569)	434	278	186	Jx357	GCA_031274805.1	SAMN21241866	Mies et al, 2024
Bacteroidota	Bacteroidia	Bacteroidales	P3	WRKV01	Lab288P3_bin130	Labiotermes labralis	1	0.116437	95.43	1.34	0	39.4	91.8	2054712	0	60	61891	34245	164820	k__Bacteria (UID2569)	434	278	186	Lab288P3	GCA_009783885.1	SAMN12581906	Hervé et al. 2020
Bacteroidota	Bacteroidia	Bacteroidales	P3	WRKV01	TD116_bin17	Odontotermes sp.	1	0.287863	83.48	3.82	47.06	41.9	91.9	2036086	0	306	7730	6653	35317	k__Bacteria (UID2569)	434	278	186	TD116	GCA_031286005.1	SAMN21242686	Mies et al, 2024
Bacteroidota	Bacteroidia	Bacteroidales	P3	WRKV01	Th196P3_bin126	Termes hospes	1	0.114741	87.63	3.05	70	42	91.66	2332871	200	191	16818	12212	56958	k__Bacteria (UID2569)	434	278	186	Th196P3	GCA_009777915.1	SAMN12582122	Hervé et al. 2020
				WRKV01			8
Bacteroidota	Bacteroidia	Bacteroidales	P3		Cc175_bin113	Cryptotermes cavifrons	1	0.0554995	50.18	0.54	0	39.9	92.38	1251782	0	253	5301	4947	18432	k__Bacteria (UID2569)	434	278	186	Cc175	GCA_031260155.1	SAMN21241055	Mies et al, 2024
Bacteroidota	Bacteroidia	Bacteroidales	P3		Cd354_bin43	Cryptotermes dudleyi	1	0.215086	85.09	0.54	0	39.9	91.92	2494785	0	109	32149	22887	139266	k__Bacteria (UID2569)	434	278	186	Cd354	GCA_031257915.1	SAMN21241140	Mies et al, 2024
Bacteroidota	Bacteroidia	Bacteroidales	P3		Hm464_bin103	Hodotermes mossambicus	1	0.114264	98.12	0.81	0	38.8	89.89	1868586	0	24	111447	77857	432554	k__Bacteria (UID2569)	434	278	186	Hm464	GCA_031263015.1	SAMN21241630	Mies et al, 2024
Bacteroidota	Bacteroidia	Bacteroidales	P3		Hs463_bin99	Hodotermopsis sjoestedti	1	0.0555661	97.58	1.08	0	38.6	88.14	2047533	0	133	22902	15394	66644	k__Bacteria (UID2569)	434	278	186	Hs463	GCA_031260565.1	SAMN21241754	Mies et al, 2024
Bacteroidota	Bacteroidia	Bacteroidales	P3		Kf353_bin105	Kalotermes flavicollis	1	0.23946	81.18	0.27	0	40.4	87.82	2762903	0	157	25651	17598	119412	k__Bacteria (UID2569)	434	278	186	Kf353	GCA_031274555.1	SAMN21241876	Mies et al, 2024
Bacteroidota	Bacteroidia	Bacteroidales	P3		Md513_bin13	Mastotermes darwinensis	1	0.647316	95.97	0.81	0	37.6	88.41	2151250	0	125	24715	17210	117604	k__Bacteria (UID2569)	434	278	186	Md513	GCA_031272705.1	SAMN21241962	Mies et al, 2024
Bacteroidota	Bacteroidia	Bacteroidales	P3		Md513_bin63	Mastotermes darwinensis	1	2.17859	91.85	0.81	0	32	88.09	1802012	0	86	29301	20953	60440	k__Bacteria (UID2569)	434	278	186	Md513	GCA_031272245.1	SAMN21241986	Mies et al, 2024
Bacteroidota	Bacteroidia	Bacteroidales	P3		Mx356_bin19	Macrotermes cf. amplus	1	0.307382	54.31	0.86	100	39.4	91.97	1252837	0	183	7738	6846	34701	k__Bacteria (UID2569)	5449	104	58	Mx356	GCA_031271725.1	SAMN21242012	Mies et al, 2024
Bacteroidota	Bacteroidia	Bacteroidales	P3		Nm470_bin97	Neotermes meruensis	1	0.0620404	54.86	0.54	0	40.8	91.73	1240005	0	263	4916	4714	15769	k__Bacteria (UID203)	434	278	186	Nm470	GCA_031281645.1	SAMN21242274	Mies et al, 2024
Bacteroidota	Bacteroidia	Bacteroidales	P3		Pc512_bin30	Prorhinotermes canalifrons	1	0.0429104	61.79	3.78	0	38.5	88.46	1469106	0	265	6288	5543	20755	p__Bacteroidetes (UID2605)	350	316	210	Pc512	GCA_031280405.1	SAMN21242315	Mies et al, 2024
			P3				19
Bacteroidota	Bacteroidia	Bacteroidales	Paludibacteraceae	F0058	Hs463_bin52	Hodotermopsis sjoestedti	1	0.0736477	83.42	3.23	50	37.5	85.73	3023770	0	357	10613	8469	35043	k__Bacteria (UID2569)	434	278	186	Hs463	GCA_031260925.1	SAMN21241734	Mies et al, 2024
Bacteroidota	Bacteroidia	Bacteroidales	Paludibacteraceae	F0058	Nc350_bin171	Neotermes castaneus	1	0.102047	85.48	0	0	45.1	86.48	1994080	0	201	11968	9920	44379	k__Bacteria (UID2569)	434	278	186	Nc350	GCA_031270565.1	SAMN21242069	Mies et al, 2024
Bacteroidota	Bacteroidia	Bacteroidales	Paludibacteraceae	F0058	Nc350_bin217	Neotermes castaneus	1	0.183583	94.35	1.61	0	37.7	84.75	2768955	0	239	15508	11585	101125	k__Bacteria (UID2569)	434	278	186	Nc350	GCA_031270065.1	SAMN21242091	Mies et al, 2024
Bacteroidota	Bacteroidia	Bacteroidales	Paludibacteraceae	F0058	Nm470_bin110	Neotermes meruensis	1	0.0674352	52.91	1.08	20	37	86.2	1462177	0	334	4408	4377	14185	k__Bacteria (UID2569)	434	278	186	Nm470	GCA_031282865.1	SAMN21242214	Mies et al, 2024
Bacteroidota	Bacteroidia	Bacteroidales	Paludibacteraceae	F0058	Po218_bin24	Porotermes adamsoni	1	0.128997	87.9	2.15	0	38.8	85.1	2192901	0	273	10021	8032	38145	k__Bacteria (UID2569)	434	278	186	Po218	GCA_031290375.1	SAMN21242493	Mies et al, 2024
				F0058			5
Bacteroidota	Bacteroidia	Bacteroidales	Paludibacteraceae	H1	Nc350_bin19	Neotermes castaneus	1	0.0612678	55.56	0.81	0	43.8	87.88	1393043	0	283	5404	4922	16292	k__Bacteria (UID2569)	434	278	186	Nc350	GCA_031270425.1	SAMN21242076	Mies et al, 2024
				H1			1
Bacteroidota	Bacteroidia	Bacteroidales	Paludibacteraceae	RGIG9379	Mx356_bin11	Macrotermes cf. amplus	1	3.26957	65.05	0	0	41.9	86.83	1758794	0	39	102725	45097	191145	k__Bacteria (UID203)	434	278	186	Mx356	GCA_031271815.1	SAMN21242008	Mies et al, 2024
				RGIG9379			1
Bacteroidota	Bacteroidia	Bacteroidales	Paludibacteraceae	WRGS01	Emb289P4_bin3	Embiratermes neotenicus	1	0.224714	94.09	1.08	0	35.2	84.95	2483638	0	203	18332	12234	69766	k__Bacteria (UID2569)	434	278	186	Emb289P4	GCA_009781075.1	SAMN12581809	Hervé et al. 2020
Bacteroidota	Bacteroidia	Bacteroidales	Paludibacteraceae	WRGS01	Nc150P4_bin22	Nasutitermes corniger	1	0.420921	77.11	0	0	36.9	88.38	1607324	0	231	8699	6958	26371	p__Bacteroidetes (UID2605)	434	278	186	Nc150P4	GCA_009787075.1	SAMN12582015	Hervé et al. 2020
Bacteroidota	Bacteroidia	Bacteroidales	Paludibacteraceae	WRGS01	Nc350_bin145	Neotermes castaneus	1	0.101168	94.62	4.86	8.33	40.9	82.84	2801559	0	245	17299	11434	69795	p__Bacteroidetes (UID2605)	434	278	186	Nc350	GCA_031271005.1	SAMN21242053	Mies et al, 2024
Bacteroidota	Bacteroidia	Bacteroidales	Paludibacteraceae	WRGS01	Ncb351_bin100	Neotermes cubanus	1	0.047232	63.78	0.54	0	40.2	85.98	1773478	0	375	4865	4729	18022	p__Bacteroidetes (UID2605)	434	278	186	Ncb351	GCA_031284545.1	SAMN21242130	Mies et al, 2024
Bacteroidota	Bacteroidia	Bacteroidales	Paludibacteraceae	WRGS01	Zx50_bin12	Zootermopsis nevadensis	1	0.0652546	56	0.27	100	42	87.63	960336	0	209	4918	4594	21992	k__Bacteria (UID2569)	434	278	186	Zx50	GCA_031285045.1	SAMN21242734	Mies et al, 2024
				WRGS01			5
Bacteroidota	Bacteroidia	Bacteroidales	Paludibacteraceae		Ct408_bin72	Calcaritermes temnocephalus	1	0.12365	88.62	6.99	36.84	45	84.37	2120447	0	250	10301	8481	28187	k__Bacteria (UID2569)	434	278	186	Ct408	GCA_031255055.1	SAMN21241285	Mies et al, 2024
Bacteroidota	Bacteroidia	Bacteroidales	Paludibacteraceae		Hs463_bin142	Hodotermopsis sjoestedti	1	0.0636096	94.35	4.03	0	42.9	89.27	3038765	0	225	18586	13505	52999	k__Bacteria (UID2569)	434	278	186	Hs463	GCA_031261165.1	SAMN21241715	Mies et al, 2024
Bacteroidota	Bacteroidia	Bacteroidales	Paludibacteraceae		Hs463_bin47	Hodotermopsis sjoestedti	1	0.0397328	57.32	0.54	0	41.1	88.98	1864010	0	397	4811	4695	19377	k__Bacteria (UID2569)	434	278	186	Hs463	GCA_031260945.1	SAMN21241732	Mies et al, 2024
Bacteroidota	Bacteroidia	Bacteroidales	Paludibacteraceae		Mx356_bin34	Macrotermes cf. amplus	1	0.094758	54.23	5.17	33.33	43.9	92.35	1324931	0	275	4792	4817	16717	k__Bacteria (UID203)	5449	104	58	Mx356	GCA_031271605.1	SAMN21242018	Mies et al, 2024
Bacteroidota	Bacteroidia	Bacteroidales	Paludibacteraceae		Mx356_bin45	Macrotermes cf. amplus	1	0.490462	98.39	0	0	41.9	88.39	2322677	0	46	64102	50492	211810	k__Bacteria (UID2569)	434	278	186	Mx356	GCA_031271465.1	SAMN21242025	Mies et al, 2024
Bacteroidota	Bacteroidia	Bacteroidales	Paludibacteraceae		Zx50_bin68	Zootermopsis nevadensis	1	0.0596045	78.55	3.76	40	38.9	86.64	2270157	0	419	5956	5418	20733	k__Bacteria (UID2569)	434	278	186	Zx50	GCA_031284665.1	SAMN21242753	Mies et al, 2024
			Paludibacteraceae				18
Bacteroidota	Bacteroidia	Bacteroidales	Prolixibacteraceae	Draconibacterium	TD116_bin80	Odontotermes sp.	1	0.304906	96.77	7.53	0	37.9	85.52	2164874	0	149	21427	14529	60084	p__Bacteroidetes (UID2605)	434	278	186	TD116	GCA_031285325.1	SAMN21242719	Mies et al, 2024
				Draconibacterium			1
Bacteroidota	Bacteroidia	Bacteroidales	Prolixibacteraceae	JAENXA01	Md513_bin106	Mastotermes darwinensis	1	0.0970734	90.05	0.54	0	51.3	91.65	2614608	0	155	21118	16868	54097	p__Bacteroidetes (UID2605)	434	278	186	Md513	GCA_031272965.1	SAMN21241948	Mies et al, 2024
				JAENXA01			1
Bacteroidota	Bacteroidia	Bacteroidales	Prolixibacteraceae	UBA1413	Nt197P3_bin50	Neocapritermes taracua	1	0.0289403	58.62	1.72	0	45.5	90.1	1523701	0	286	5677	5327	19926	k__Bacteria (UID203)	5449	104	58	Nt197P3	GCA_009782655.1	SAMN12582065	Hervé et al. 2020
				UBA1413			1
			Prolixibacteraceae				3
Bacteroidota	Bacteroidia	Bacteroidales	RC9 gut group	WRBG01	Lab288P3_bin34	Labiotermes labralis	1	0.0241086	71.28	2.46	28.57	47.9	95.02	1524315	0	298	5584	5115	20476	p__Bacteroidetes (UID2605)	350	316	210	Lab288P3	GCA_009779615.1	SAMN12581942	Hervé et al. 2020
				WRBG01			1
			RC9 gut group				1
Bacteroidota	Bacteroidia	Bacteroidales	Rikenellaceae	Gallalistipes	TD116_bin67	Odontotermes sp.	1	0.220892	56.05	5.33	54.55	60	91.65	1240359	0	243	5481	5104	22282	o__Bacteroidales (UID2621)	5449	104	58	TD116	GCA_031285535.1	SAMN21242710	Mies et al, 2024
				Gallalistipes			1
Bacteroidota	Bacteroidia	Bacteroidales	Rikenellaceae	JAJQAW01	Hm464_bin19	Hodotermes mossambicus	1	0.956833	93.86	6	66.67	54.4	89.56	1979302	0	120	22451	16494	75730	p__Bacteroidetes (UID2605)	350	315	209	Hm464	GCA_031262465.1	SAMN21241659	Mies et al, 2024
Bacteroidota	Bacteroidia	Bacteroidales	Rikenellaceae	JAJQAW01	TD116_bin16	Odontotermes sp.	1	0.191405	82.24	1.77	16.67	55.6	89.27	1718415	0	261	7297	6583	23619	p__Bacteroidetes (UID2605)	350	315	209	TD116	GCA_031286025.1	SAMN21242685	Mies et al, 2024
				JAJQAW01			2
Bacteroidota	Bacteroidia	Bacteroidales	Rikenellaceae	UBA940	Hm464_bin91	Hodotermes mossambicus	1	0.620915	77.57	6.41	75	53.5	92.99	1288349	0	76	35315	16951	77079	p__Bacteroidetes (UID2605)	350	314	208	Hm464	GCA_031261845.1	SAMN21241691	Mies et al, 2024
Bacteroidota	Bacteroidia	Bacteroidales	Rikenellaceae	UBA940	Mx356_bin50	Macrotermes cf. amplus	1	0.291902	54.2	0.96	0	56.9	93.84	1098257	0	63	24451	17432	68715	p__Bacteroidetes (UID2605)	350	314	208	Mx356	GCA_031271505.1	SAMN21242030	Mies et al, 2024
Bacteroidota	Bacteroidia	Bacteroidales	Rikenellaceae	UBA940	TD116_bin7	Odontotermes sp.	1	0.529104	77.08	3.04	18.18	60	90.13	1524671	0	193	9582	7899	28863	p__Bacteroidetes (UID2605)	350	314	208	TD116	GCA_031285485.1	SAMN21242712	Mies et al, 2024
Bacteroidota	Bacteroidia	Bacteroidales	Rikenellaceae	UBA940	TD116_bin78	Odontotermes sp.	1	0.224029	65.52	6.03	40	59.5	92.23	1258383	0	209	6681	6020	25958	k__Bacteria (UID203)	5449	104	58	TD116	GCA_031285385.1	SAMN21242716	Mies et al, 2024
Bacteroidota	Bacteroidia	Bacteroidales	Rikenellaceae	UBA940	TD116_bin79	Odontotermes sp.	1	0.470929	91.03	0.48	0	58.3	90	1897620	0	50	52839	37952	181980	o__Bacteroidales (UID2621)	350	314	208	TD116	GCA_031285405.1	SAMN21242717	Mies et al, 2024
Bacteroidota	Bacteroidia	Bacteroidales	Rikenellaceae	UBA940	TD116_bin8	Odontotermes sp.	1	0.302045	89.96	5.53	20	58.9	91.15	1719865	0	82	41753	20973	259198	o__Bacteroidales (UID2621)	350	314	208	TD116	GCA_031285345.1	SAMN21242718	Mies et al, 2024
				UBA940			6
Bacteroidota	Bacteroidia	Bacteroidales	Rikenellaceae	WRDF01	Lab288P1_bin37	Labiotermes labralis	1	0.0350744	98.56	0.24	0	53.6	91.16	2060721	0	58	63780	35529	263917	o__Bacteroidales (UID2621)	350	314	208	Lab288P1	GCA_009780215.1	SAMN12581853	Hervé et al. 2020
Bacteroidota	Bacteroidia	Bacteroidales	Rikenellaceae	WRDF01	Lab288P3_bin194	Labiotermes labralis	1	0.081563	98.56	0	0	53.7	91.14	2034596	0	22	185006	92481	351672	o__Bacteroidales (UID2621)	350	314	208	Lab288P3	GCA_009783565.1	SAMN12581924	Hervé et al. 2020
				WRDF01			2
Bacteroidota	Bacteroidia	Bacteroidales	Rikenellaceae	WRLA01	Lab288P3_bin82	Labiotermes labralis	1	0.0716567	71.44	5.48	46.15	44	91.94	2051061	0	339	7669	6050	27937	k__Bacteria (UID2569)	434	278	186	Lab288P3	GCA_009779435.1	SAMN12581952	Hervé et al. 2020
				WRLA01			1
Bacteroidota	Bacteroidia	Bacteroidales	Rikenellaceae		Cf509_bin79	Coptotermes formosanus	1	0.0231069	89.64	0.48	0	57.1	84.84	2384217	0	140	24192	17030	81385	o__Bacteroidales (UID2621)	350	314	208	Cf509	GCA_031256675.1	SAMN21241203	Mies et al, 2024
			Rikenellaceae				13
Bacteroidota	Bacteroidia	Bacteroidales	Tannerellaceae	Barb7	Ncb351_bin23	Neotermes cubanus	1	0.499202	59.5	0.19	0	53.7	94.14	1100326	0	93	14814	11831	44315	o__Bacteroidales (UID2621)	198	427	260	Ncb351	GCA_031284275.1	SAMN21242141	Mies et al, 2024
Bacteroidota	Bacteroidia	Bacteroidales	Tannerellaceae	Barb7	Roe453_bin130	Roisinitermes ebogoensis	1	0.955245	54.46	0	0	50.6	95.41	989126	0	22	65534	44960	107334	o__Bacteroidales (UID2621)	198	427	260	Roe453	GCA_031288615.1	SAMN21242582	Mies et al, 2024
Bacteroidota	Bacteroidia	Bacteroidales	Tannerellaceae	Barb7	Roe453_bin44	Roisinitermes ebogoensis	1	0.273429	74.23	0.19	0	46.9	93.58	1602784	0	45	55903	35617	209367	o__Bacteroidales (UID2621)	198	427	260	Roe453	GCA_031288175.1	SAMN21242602	Mies et al, 2024
Bacteroidota	Bacteroidia	Bacteroidales	Tannerellaceae	Barb7	Roe453_bin77	Roisinitermes ebogoensis	1	0.729564	54.12	6.35	25	53.9	95.05	1087123	0	38	40129	28608	106309	o__Bacteroidales (UID2621)	198	427	260	Roe453	GCA_031287965.1	SAMN21242616	Mies et al, 2024
Bacteroidota	Bacteroidia	Bacteroidales	Tannerellaceae	Barb7	TD116_bin28	Odontotermes sp.	1	0.67559	82.88	0.51	0	47	89.68	2819192	0	293	12961	9621	40188	o__Bacteroidales (UID2621)	198	427	260	TD116	GCA_031285925.1	SAMN21242690	Mies et al, 2024
				Barb7			5
Bacteroidota	Bacteroidia	Bacteroidales	Tannerellaceae	DFXE01	Cc175_bin27	Cryptotermes cavifrons	1	0.100644	96.15	4	6.67	46	90.68	3662522	0	204	25345	17953	99610	k__Bacteria (UID2570)	198	427	260	Cc175	GCA_031259845.1	SAMN21241070	Mies et al, 2024
Bacteroidota	Bacteroidia	Bacteroidales	Tannerellaceae	DFXE01	Cf509_bin38	Coptotermes formosanus	1	0.0434137	95.06	0.19	0	46.1	84.77	3119325	0	73	61940	42730	170448	o__Bacteroidales (UID2621)	198	427	260	Cf509	GCA_031257015.1	SAMN21241185	Mies et al, 2024
Bacteroidota	Bacteroidia	Bacteroidales	Tannerellaceae	DFXE01	Ct408_bin127	Calcaritermes temnocephalus	1	0.0802129	95.77	2.7	0	42.1	91.45	3569769	0	166	39108	21504	212291	o__Bacteroidales (UID2621)	198	427	260	Ct408	GCA_031255855.1	SAMN21241245	Mies et al, 2024
Bacteroidota	Bacteroidia	Bacteroidales	Tannerellaceae	DFXE01	Gsp477_bin116	Glyptotermes sp.	1	0.0751089	50	1.72	0	52.8	88.76	1887800	0	185	11013	10204	42026	k__Bacteria (UID203)	5449	104	58	Gsp477	GCA_031268965.1	SAMN21241371	Mies et al, 2024
Bacteroidota	Bacteroidia	Bacteroidales	Tannerellaceae	DFXE01	Gsp477_bin40	Glyptotermes sp.	1	0.0586519	71.51	0.87	50	44	88.75	2146054	0	232	11791	9250	44545	o__Bacteroidales (UID2621)	198	427	260	Gsp477	GCA_031267775.1	SAMN21241420	Mies et al, 2024
Bacteroidota	Bacteroidia	Bacteroidales	Tannerellaceae	DFXE01	Gsp477_bin86	Glyptotermes sp.	1	0.0593684	60.72	5.77	30.77	49.2	88.95	1557249	0	167	10344	9324	40209	k__Bacteria (UID203)	198	427	260	Gsp477	GCA_031267275.1	SAMN21241445	Mies et al, 2024
Bacteroidota	Bacteroidia	Bacteroidales	Tannerellaceae	DFXE01	Gsp477_bin92	Glyptotermes sp.	1	0.256734	78.13	0.42	33.33	51.2	89.81	2034648	0	191	12281	10652	41377	o__Bacteroidales (UID2621)	198	427	260	Gsp477	GCA_031267205.1	SAMN21241448	Mies et al, 2024
Bacteroidota	Bacteroidia	Bacteroidales	Tannerellaceae	DFXE01	Gx481_bin210	Glyptotermes sp.	1	0.184997	89.6	0.19	0	49.9	87.06	2695745	0	134	26827	20117	59189	o__Bacteroidales (UID2621)	198	427	260	Gx481	GCA_031266215.1	SAMN21241498	Mies et al, 2024
Bacteroidota	Bacteroidia	Bacteroidales	Tannerellaceae	DFXE01	Gx481_bin81	Glyptotermes sp.	1	0.452957	51.72	0	0	46	90.83	1724410	0	278	6946	6202	22329	k__Bacteria (UID203)	5449	104	58	Gx481	GCA_031265595.1	SAMN21241525	Mies et al, 2024
Bacteroidota	Bacteroidia	Bacteroidales	Tannerellaceae	DFXE01	Gx485_bin124	Glyptotermes sp.	1	0.254529	91.1	7.21	42.31	40.8	90.58	4688347	0	376	21104	12469	74033	o__Bacteroidales (UID2621)	198	427	260	Gx485	GCA_031264865.1	SAMN21241548	Mies et al, 2024
Bacteroidota	Bacteroidia	Bacteroidales	Tannerellaceae	DFXE01	Im510_bin54	Incisitermes marginipennis	1	0.313261	52.46	0	0	51.4	88.73	1678948	0	96	24919	17489	81892	o__Bacteroidales (UID2621)	433	274	183	Im510	GCA_031276545.1	SAMN21241795	Mies et al, 2024
Bacteroidota	Bacteroidia	Bacteroidales	Tannerellaceae	DFXE01	Kf353_bin119	Kalotermes flavicollis	1	0.264852	83.3	5.9	61.54	48.8	91.51	2705043	0	213	16948	12699	70908	k__Bacteria (UID203)	198	427	260	Kf353	GCA_031274415.1	SAMN21241880	Mies et al, 2024
Bacteroidota	Bacteroidia	Bacteroidales	Tannerellaceae	DFXE01	Kf353_bin48	Kalotermes flavicollis	1	0.104108	64.75	3.45	100	50.3	91.54	2496026	0	306	9302	8156	31587	o__Bacteroidales (UID2621)	5449	104	58	Kf353	GCA_031273765.1	SAMN21241910	Mies et al, 2024
Bacteroidota	Bacteroidia	Bacteroidales	Tannerellaceae	DFXE01	Kf353_bin68	Kalotermes flavicollis	1	0.105073	66.71	3.56	46.67	48.4	91.08	2625218	0	407	7375	6450	31839	k__Bacteria (UID203)	198	427	260	Kf353	GCA_031273615.1	SAMN21241917	Mies et al, 2024
Bacteroidota	Bacteroidia	Bacteroidales	Tannerellaceae	DFXE01	Kf353_bin89	Kalotermes flavicollis	1	0.151232	65.3	0	0	52.3	89.83	2306702	0	251	11382	9190	31353	o__Bacteroidales (UID2621)	5449	104	58	Kf353	GCA_031273385.1	SAMN21241927	Mies et al, 2024
Bacteroidota	Bacteroidia	Bacteroidales	Tannerellaceae	DFXE01	Nc350_bin136	Neotermes castaneus	1	0.161145	94.49	1.54	0	51.6	90.27	2787064	0	74	54165	37663	222305	k__Bacteria (UID203)	198	427	260	Nc350	GCA_031271045.1	SAMN21242048	Mies et al, 2024
Bacteroidota	Bacteroidia	Bacteroidales	Tannerellaceae	DFXE01	Nc350_bin163	Neotermes castaneus	1	0.319609	58.27	0.19	0	44.7	90.44	1968122	0	91	29754	21627	101862	o__Bacteroidales (UID2621)	198	427	260	Nc350	GCA_031270665.1	SAMN21242063	Mies et al, 2024
Bacteroidota	Bacteroidia	Bacteroidales	Tannerellaceae	DFXE01	Nc350_bin62	Neotermes castaneus	1	0.26278	89.81	3.21	10	47.9	90.03	3443683	0	251	17731	13719	53914	k__Bacteria (UID2569)	198	427	260	Nc350	GCA_031269535.1	SAMN21242112	Mies et al, 2024
Bacteroidota	Bacteroidia	Bacteroidales	Tannerellaceae	DFXE01	Ncb351_bin13	Neotermes cubanus	1	0.0694907	67.24	1.72	0	47.3	91.11	3172159	0	271	14832	11705	61138	k__Bacteria (UID2569)	5449	104	58	Ncb351	GCA_031284375.1	SAMN21242136	Mies et al, 2024
Bacteroidota	Bacteroidia	Bacteroidales	Tannerellaceae	DFXE01	Pc512_bin128	Prorhinotermes canalifrons	1	0.0733435	50.61	0	0	49.9	86.61	1554452	0	52	51325	29893	122884	o__Bacteroidales (UID2621)	198	427	260	Pc512	GCA_031280645.1	SAMN21242305	Mies et al, 2024
Bacteroidota	Bacteroidia	Bacteroidales	Tannerellaceae	DFXE01	Pc512_bin25	Prorhinotermes canalifrons	1	0.0958401	85.71	1.54	14.29	52.3	86.53	3057007	0	143	30141	21377	80468	k__Bacteria (UID2569)	198	427	260	Pc512	GCA_031280435.1	SAMN21242312	Mies et al, 2024
Bacteroidota	Bacteroidia	Bacteroidales	Tannerellaceae	DFXE01	Pc512_bin80	Prorhinotermes canalifrons	1	0.0404975	51.72	0	0	50.2	87.25	2085321	0	229	10940	9106	29587	k__Bacteria (UID2569)	5449	104	58	Pc512	GCA_031279915.1	SAMN21242334	Mies et al, 2024
Bacteroidota	Bacteroidia	Bacteroidales	Tannerellaceae	DFXE01	Pcl387_bin35	Procryptotermes leewardensis	1	0.0718556	88.47	1.69	28.57	51.3	91.75	2364765	0	140	23253	16891	69722	k__Bacteria (UID2569)	198	427	260	Pcl387	GCA_031278605.1	SAMN21242399	Mies et al, 2024
Bacteroidota	Bacteroidia	Bacteroidales	Tannerellaceae	DFXE01	Roe453_bin14	Roisinitermes ebogoensis	1	0.0836141	91.36	2.88	0	45.2	89.18	3842195	0	318	15799	12082	64638	p__Bacteroidetes (UID2605)	198	427	260	Roe453	GCA_031288515.1	SAMN21242586	Mies et al, 2024
				DFXE01			24
Bacteroidota	Bacteroidia	Bacteroidales	Tannerellaceae	Tannerella	Aly426_bin3	Alyscotermes sp.	1	0.106987	87.5	6.07	13.79	42.4	92.11	2918377	0	426	8774	6850	41300	o__Bacteroidales (UID2621)	198	427	260	Aly426	GCA_031260575.1	SAMN21241036	Mies et al, 2024
Bacteroidota	Bacteroidia	Bacteroidales	Tannerellaceae	Tannerella	Cc175_bin118	Cryptotermes cavifrons	1	0.19697	71.89	1.13	50	44	90.73	1830713	0	284	7546	6446	29405	o__Bacteroidales (UID2621)	198	427	260	Cc175	GCA_031260095.1	SAMN21241058	Mies et al, 2024
Bacteroidota	Bacteroidia	Bacteroidales	Tannerellaceae	Tannerella	Cc175_bin96	Cryptotermes cavifrons	1	0.111158	87.05	6.26	8	44.4	91.48	4196798	0	354	16084	11855	81043	o__Bacteroidales (UID2621)	198	427	260	Cc175	GCA_031258835.1	SAMN21241104	Mies et al, 2024
Bacteroidota	Bacteroidia	Bacteroidales	Tannerellaceae	Tannerella	Cd354_bin75	Cryptotermes dudleyi	1	0.427272	93.27	2.88	11.11	42.9	90.09	4465418	0	294	22552	15188	62434	o__Bacteroidales (UID2621)	198	427	260	Cd354	GCA_031257565.1	SAMN21241160	Mies et al, 2024
Bacteroidota	Bacteroidia	Bacteroidales	Tannerellaceae	Tannerella	Ct408_bin163	Calcaritermes temnocephalus	1	0.328129	74.93	3.11	58.33	46.1	91.18	2734574	0	288	12780	9495	43348	o__Bacteroidales (UID2621)	198	427	260	Ct408	GCA_031255595.1	SAMN21241258	Mies et al, 2024
Bacteroidota	Bacteroidia	Bacteroidales	Tannerellaceae	Tannerella	Ct408_bin82	Calcaritermes temnocephalus	1	0.0853993	64.66	3.45	33.33	43	85.98	2481650	0	366	7879	6780	30807	o__Bacteroidales (UID2621)	5449	104	58	Ct408	GCA_031254965.1	SAMN21241291	Mies et al, 2024
Bacteroidota	Bacteroidia	Bacteroidales	Tannerellaceae	Tannerella	Gsp477_bin149	Glyptotermes sp.	1	0.0641848	70.69	3.45	0	54.1	87.44	3129859	0	425	8502	7364	28120	o__Bacteroidales (UID2621)	5449	104	58	Gsp477	GCA_031268395.1	SAMN21241391	Mies et al, 2024
Bacteroidota	Bacteroidia	Bacteroidales	Tannerellaceae	Tannerella	Gsp477_bin28	Glyptotermes sp.	1	0.114446	96.41	1.03	0	53.4	88.31	2841481	0	240	15713	11839	47455	o__Bacteroidales (UID2621)	198	427	260	Gsp477	GCA_031267935.1	SAMN21241412	Mies et al, 2024
Bacteroidota	Bacteroidia	Bacteroidales	Tannerellaceae	Tannerella	Gsp477_bin67	Glyptotermes sp.	1	0.0918627	82.89	3.01	11.11	52	89.2	2730555	0	351	9367	7779	29012	k__Bacteria (UID203)	198	427	260	Gsp477	GCA_031267485.1	SAMN21241433	Mies et al, 2024
Bacteroidota	Bacteroidia	Bacteroidales	Tannerellaceae	Tannerella	Gx481_bin112	Glyptotermes sp.	1	0.394555	93.08	5.64	10	56.1	89.11	2938884	0	284	13326	10348	44176	o__Bacteroidales (UID2621)	198	427	260	Gx481	GCA_031266995.1	SAMN21241459	Mies et al, 2024
Bacteroidota	Bacteroidia	Bacteroidales	Tannerellaceae	Tannerella	Gx481_bin114	Glyptotermes sp.	1	0.129767	65.93	8.01	30.77	55.6	88.07	2860618	0	503	6196	5687	20299	o__Bacteroidales (UID2621)	198	427	260	Gx481	GCA_031266975.1	SAMN21241460	Mies et al, 2024
Bacteroidota	Bacteroidia	Bacteroidales	Tannerellaceae	Tannerella	Gx481_bin75	Glyptotermes sp.	1	0.619772	88.38	3.76	10.53	48	90.01	4876742	0	383	18315	12733	62821	o__Bacteroidales (UID2621)	198	427	260	Gx481	GCA_031265585.1	SAMN21241524	Mies et al, 2024
Bacteroidota	Bacteroidia	Bacteroidales	Tannerellaceae	Tannerella	Gx485_bin193	Glyptotermes sp.	1	0.341607	66.26	2.12	50	44.8	88.4	2342407	0	237	13283	9883	42196	o__Bacteroidales (UID2621)	198	427	260	Gx485	GCA_031264155.1	SAMN21241574	Mies et al, 2024
Bacteroidota	Bacteroidia	Bacteroidales	Tannerellaceae	Tannerella	Gx485_bin209	Glyptotermes sp.	1	0.205694	60.34	0	0	48.7	91.44	2901459	0	331	10009	8765	41402	o__Bacteroidales (UID2621)	5449	104	58	Gx485	GCA_031263975.1	SAMN21241585	Mies et al, 2024
Bacteroidota	Bacteroidia	Bacteroidales	Tannerellaceae	Tannerella	Gx485_bin220	Glyptotermes sp.	1	0.159673	60.34	0	0	54.8	87.23	2051865	0	331	7005	6198	27919	o__Bacteroidales (UID2621)	5449	104	58	Gx485	GCA_031263835.1	SAMN21241590	Mies et al, 2024
Bacteroidota	Bacteroidia	Bacteroidales	Tannerellaceae	Tannerella	Hm464_bin136	Hodotermes mossambicus	1	0.0454473	62.28	0.77	66.67	54.5	91.72	1590878	0	230	7954	6916	26851	o__Bacteroidales (UID2621)	198	427	260	Hm464	GCA_031262895.1	SAMN21241639	Mies et al, 2024
Bacteroidota	Bacteroidia	Bacteroidales	Tannerellaceae	Tannerella	Hs463_bin21	Hodotermopsis sjoestedti	1	0.0478676	74.91	1.54	56.25	46.2	91.8	2646928	0	476	6129	5560	21678	k__Bacteria (UID203)	198	427	260	Hs463	GCA_031261145.1	SAMN21241718	Mies et al, 2024
Bacteroidota	Bacteroidia	Bacteroidales	Tannerellaceae	Tannerella	Hs463_bin25	Hodotermopsis sjoestedti	1	0.0510218	67.17	6.09	4.35	41.6	92.36	1742196	0	340	5418	5124	19370	o__Bacteroidales (UID2621)	198	427	260	Hs463	GCA_031261095.1	SAMN21241721	Mies et al, 2024
Bacteroidota	Bacteroidia	Bacteroidales	Tannerellaceae	Tannerella	Im510_bin41	Incisitermes marginipennis	1	0.129302	92.76	0.96	0	53	86.9	2911210	0	189	18831	15403	72455	o__Bacteroidales (UID2621)	198	427	260	Im510	GCA_031276675.1	SAMN21241787	Mies et al, 2024
Bacteroidota	Bacteroidia	Bacteroidales	Tannerellaceae	Tannerella	Im510_bin93	Incisitermes marginipennis	1	0.405718	89.23	0.9	25	51.9	88.49	2794297	0	145	30810	19271	84818	o__Bacteroidales (UID2621)	198	427	260	Im510	GCA_031276175.1	SAMN21241814	Mies et al, 2024
Bacteroidota	Bacteroidia	Bacteroidales	Tannerellaceae	Tannerella	Iy174_bin48	Incisitermes snyderi	1	0.0697677	82.81	3.65	16.67	54.2	87.14	2646922	0	336	8755	7877	32482	o__Bacteroidales (UID2621)	198	427	260	Iy174	GCA_031275525.1	SAMN21241840	Mies et al, 2024
Bacteroidota	Bacteroidia	Bacteroidales	Tannerellaceae	Tannerella	Md513_bin134	Mastotermes darwinensis	1	0.707513	73.83	0.19	100	46.9	93.09	2182293	0	225	12185	9699	30034	o__Bacteroidales (UID2621)	198	427	260	Md513	GCA_031272655.1	SAMN21241965	Mies et al, 2024
Bacteroidota	Bacteroidia	Bacteroidales	Tannerellaceae	Tannerella	Md513_bin25	Mastotermes darwinensis	1	1.13556	91.79	2.31	0	49.4	93.77	2751508	0	139	27149	19795	71467	k__Bacteria (UID203)	198	427	260	Md513	GCA_031272455.1	SAMN21241974	Mies et al, 2024
Bacteroidota	Bacteroidia	Bacteroidales	Tannerellaceae	Tannerella	Md513_bin70	Mastotermes darwinensis	1	0.257229	81.03	0.77	0	47	92.39	2132369	0	133	22218	16032	64305	o__Bacteroidales (UID2621)	198	427	260	Md513	GCA_031272155.1	SAMN21241990	Mies et al, 2024
Bacteroidota	Bacteroidia	Bacteroidales	Tannerellaceae	Tannerella	Md513_bin98	Mastotermes darwinensis	1	0.170773	93.77	1.67	0	47.8	94.48	3067761	0	138	32830	22230	104514	o__Bacteroidales (UID2621)	198	427	260	Md513	GCA_031271805.1	SAMN21242005	Mies et al, 2024
Bacteroidota	Bacteroidia	Bacteroidales	Tannerellaceae	Tannerella	Nc350_bin100	Neotermes castaneus	1	0.0695751	72.19	1.87	33.33	53.4	89.09	2150206	0	355	6696	6056	32342	k__Bacteria (UID203)	198	427	260	Nc350	GCA_031271245.1	SAMN21242036	Mies et al, 2024
Bacteroidota	Bacteroidia	Bacteroidales	Tannerellaceae	Tannerella	Nc350_bin189	Neotermes castaneus	1	0.247533	91.35	3.65	11.11	51.1	90.52	3026765	0	183	23138	16539	67582	o__Bacteroidales (UID2621)	198	427	260	Nc350	GCA_031270465.1	SAMN21242075	Mies et al, 2024
Bacteroidota	Bacteroidia	Bacteroidales	Tannerellaceae	Tannerella	Nc350_bin6	Neotermes castaneus	1	0.119474	81.63	3.21	0	47.2	90.99	2829350	0	407	8136	6951	38473	k__Bacteria (UID203)	198	427	260	Nc350	GCA_031269635.1	SAMN21242110	Mies et al, 2024
Bacteroidota	Bacteroidia	Bacteroidales	Tannerellaceae	Tannerella	Ncb351_bin64	Neotermes cubanus	1	0.089036	85.19	1.09	50	51	85.78	3121864	0	393	9615	7943	36308	o__Bacteroidales (UID2621)	198	427	260	Ncb351	GCA_031283915.1	SAMN21242162	Mies et al, 2024
Bacteroidota	Bacteroidia	Bacteroidales	Tannerellaceae	Tannerella	Ncb351_bin71	Neotermes cubanus	1	0.0699688	87.75	6.13	3.7	44.9	89.76	4046640	0	469	11974	8628	43815	k__Bacteria (UID203)	198	427	260	Ncb351	GCA_031283785.1	SAMN21242166	Mies et al, 2024
Bacteroidota	Bacteroidia	Bacteroidales	Tannerellaceae	Tannerella	Nm470_bin147	Neotermes meruensis	1	0.232985	85.78	2.5	0	47.4	91.81	2562533	0	384	7946	6673	21729	o__Bacteroidales (UID2621)	198	427	260	Nm470	GCA_031282485.1	SAMN21242232	Mies et al, 2024
Bacteroidota	Bacteroidia	Bacteroidales	Tannerellaceae	Tannerella	Pc512_bin81	Prorhinotermes canalifrons	1	0.0424445	58.78	6.9	20	50.3	86.94	1867624	0	293	6994	6374	27402	o__Bacteroidales (UID2621)	5449	104	58	Pc512	GCA_031279955.1	SAMN21242335	Mies et al, 2024
Bacteroidota	Bacteroidia	Bacteroidales	Tannerellaceae	Tannerella	Pc512_bin86	Prorhinotermes canalifrons	1	0.0490005	79.14	1.96	57.14	45.7	92.79	2785059	0	410	7937	6792	29687	k__Bacteria (UID203)	198	427	260	Pc512	GCA_031279875.1	SAMN21242338	Mies et al, 2024
Bacteroidota	Bacteroidia	Bacteroidales	Tannerellaceae	Tannerella	Pcl387_bin3	Procryptotermes leewardensis	1	0.157274	69.42	2.47	0	42.3	90.26	2349098	0	204	17393	11515	39501	o__Bacteroidales (UID2621)	198	427	260	Pcl387	GCA_031278765.1	SAMN21242395	Mies et al, 2024
Bacteroidota	Bacteroidia	Bacteroidales	Tannerellaceae	Tannerella	Pmx449_bin15	Promirotermes sp.	1	0.18633	92	1.92	33.33	44.6	91.61	3432025	0	284	16518	12084	104297	o__Bacteroidales (UID2621)	198	427	260	Pmx449	GCA_031277335.1	SAMN21242462	Mies et al, 2024
Bacteroidota	Bacteroidia	Bacteroidales	Tannerellaceae	Tannerella	Pmx449_bin3	Promirotermes sp.	1	0.205944	91.06	5.06	15	44.2	89.17	4895148	0	579	11182	8454	39464	o__Bacteroidales (UID2621)	198	427	260	Pmx449	GCA_031277235.1	SAMN21242469	Mies et al, 2024
Bacteroidota	Bacteroidia	Bacteroidales	Tannerellaceae	Tannerella	Po218_bin115	Porotermes adamsoni	1	0.0661639	58.26	0.38	100	48.1	91.49	1613744	0	236	7848	6837	26335	o__Bacteroidales (UID2621)	198	427	260	Po218	GCA_031290635.1	SAMN21242480	Mies et al, 2024
Bacteroidota	Bacteroidia	Bacteroidales	Tannerellaceae	Tannerella	Po218_bin7	Porotermes adamsoni	1	0.0815919	55.76	2.24	0	40.3	91.86	1542933	0	303	5436	5092	21004	o__Bacteroidales (UID2621)	198	427	260	Po218	GCA_031289795.1	SAMN21242521	Mies et al, 2024
Bacteroidota	Bacteroidia	Bacteroidales	Tannerellaceae	Tannerella	Pq454_bin11	Porotermes quadricollis	1	0.0985372	83.31	1.63	16.67	47.9	92.06	2216425	0	282	9450	7859	36639	o__Bacteroidales (UID2621)	198	427	260	Pq454	GCA_031289515.1	SAMN21242535	Mies et al, 2024
Bacteroidota	Bacteroidia	Bacteroidales	Tannerellaceae	Tannerella	Pq454_bin22	Porotermes quadricollis	1	0.196763	57.65	0	0	48.8	90.94	1680302	0	234	8343	7180	20965	o__Bacteroidales (UID2621)	198	427	260	Pq454	GCA_031289445.1	SAMN21242539	Mies et al, 2024
Bacteroidota	Bacteroidia	Bacteroidales	Tannerellaceae	Tannerella	Pq454_bin32	Porotermes quadricollis	1	0.14846	80.17	7.52	68.42	47.9	90.7	2942056	0	391	8801	7524	36764	o__Bacteroidales (UID2621)	5449	104	58	Pq454	GCA_031289355.1	SAMN21242544	Mies et al, 2024
Bacteroidota	Bacteroidia	Bacteroidales	Tannerellaceae	Tannerella	Pq454_bin40	Porotermes quadricollis	1	0.27907	86.67	1.92	50	48.6	89.42	3009853	0	252	14593	11943	83253	o__Bacteroidales (UID2621)	198	427	260	Pq454	GCA_031289275.1	SAMN21242549	Mies et al, 2024
Bacteroidota	Bacteroidia	Bacteroidales	Tannerellaceae	Tannerella	Pq454_bin76	Porotermes quadricollis	1	0.101208	51.72	0	0	54.8	87.35	1849370	0	264	8127	7005	24351	o__Bacteroidales (UID2621)	5449	104	58	Pq454	GCA_031288935.1	SAMN21242565	Mies et al, 2024
Bacteroidota	Bacteroidia	Bacteroidales	Tannerellaceae	Tannerella	TD116_bin54	Odontotermes sp.	1	0.24833	93.11	8.33	3.45	40.9	91.26	5577430	0	423	22424	13185	74751	o__Bacteroidales (UID2621)	198	427	260	TD116	GCA_031285685.1	SAMN21242702	Mies et al, 2024
Bacteroidota	Bacteroidia	Bacteroidales	Tannerellaceae	Tannerella	TD116_bin63	Odontotermes sp.	1	0.850186	88.08	1.92	0	38.7	89.53	5015380	0	118	66737	42503	266317	o__Bacteroidales (UID2621)	198	427	260	TD116	GCA_031285565.1	SAMN21242708	Mies et al, 2024
				Tannerella			45
			Tannerellaceae				74
Bacteroidota	Bacteroidia	Bacteroidales	UBA1715	WQTX01	Cu122P3_bin3	Nitiditermes sp. A	1	0.253398	94.09	7.72	41.18	39	89.5	3178688	117	176	29470	18060	81680	p__Bacteroidetes (UID2605)	434	278	186	Cu122P3	GCA_009786075.1	SAMN12581682	Hervé et al. 2020
Bacteroidota	Bacteroidia	Bacteroidales	UBA1715	WQTX01	Hm464_bin65	Hodotermes mossambicus	1	0.994857	70.97	0.54	100	39.3	90.67	1578878	0	205	8849	7701	31081	p__Bacteroidetes (UID2605)	434	278	186	Hm464	GCA_031262005.1	SAMN21241683	Mies et al, 2024
Bacteroidota	Bacteroidia	Bacteroidales	UBA1715	WQTX01	Mx356_bin15	Macrotermes cf. amplus	1	0.0899036	55.8	1.09	0	37.6	90.71	1550054	0	348	4449	4454	18918	p__Bacteroidetes (UID2605)	434	278	186	Mx356	GCA_031271745.1	SAMN21242010	Mies et al, 2024
Bacteroidota	Bacteroidia	Bacteroidales	UBA1715	WQTX01	TD114a_bin13	Trinervitermes sp.	1	0.674134	98.92	0	0	42.3	91.65	2506845	0	56	66921	44765	136356	p__Bacteroidetes (UID2605)	434	278	186	TD114a	GCA_031286165.1	SAMN21242678	Mies et al, 2024
				WQTX01			4
			UBA1715				4
Bacteroidota	Bacteroidia	Bacteroidales	UBA4181		Cc175_bin60	Cryptotermes cavifrons	1	0.160269	89.84	4.4	0	48.2	87.83	3114598	0	356	11225	8748	43012	p__Bacteroidetes (UID2605)	350	316	210	Cc175	GCA_031259205.1	SAMN21241089	Mies et al, 2024
Bacteroidota	Bacteroidia	Bacteroidales	UBA4181		Gx481_bin90	Glyptotermes sp.	1	0.219704	85.11	1.9	0	49.5	89.33	4606107	0	309	20733	14906	75471	k__Bacteria (UID2569)	350	316	210	Gx481	GCA_031265445.1	SAMN21241529	Mies et al, 2024
Bacteroidota	Bacteroidia	Bacteroidales	UBA4181		Gx485_bin136	Glyptotermes sp.	1	0.385589	65.73	0.56	50	48.1	88.99	2861623	0	349	9677	8199	37906	p__Bacteroidetes (UID2605)	434	278	186	Gx485	GCA_031264715.1	SAMN21241554	Mies et al, 2024
Bacteroidota	Bacteroidia	Bacteroidales	UBA4181		Hs463_bin57	Hodotermopsis sjoestedti	1	0.0462846	63.12	0.71	0	46.8	91.91	1797532	0	365	5422	4924	18517	p__Bacteroidetes (UID2605)	350	316	210	Hs463	GCA_031260845.1	SAMN21241738	Mies et al, 2024
Bacteroidota	Bacteroidia	Bacteroidales	UBA4181		Iy174_bin64	Incisitermes snyderi	1	0.0722208	97.62	5.63	6.67	40.5	89.61	5537492	0	225	39038	24611	140810	p__Bacteroidetes (UID2605)	350	316	210	Iy174	GCA_031275285.1	SAMN21241849	Mies et al, 2024
Bacteroidota	Bacteroidia	Bacteroidales	UBA4181		Kf353_bin88	Kalotermes flavicollis	1	0.0820731	87.62	3.33	42.86	50.6	86.89	3388570	0	311	13979	10895	37445	p__Bacteroidetes (UID2605)	350	316	210	Kf353	GCA_031273395.1	SAMN21241926	Mies et al, 2024
Bacteroidota	Bacteroidia	Bacteroidales	UBA4181		Nc350_bin110	Neotermes castaneus	1	0.191571	84.83	4.94	15.38	49.5	90.61	2929108	0	236	15777	12411	105748	p__Bacteroidetes (UID2605)	350	316	210	Nc350	GCA_031271175.1	SAMN21242038	Mies et al, 2024
Bacteroidota	Bacteroidia	Bacteroidales	UBA4181		Nc350_bin140	Neotermes castaneus	1	0.122233	83.97	0.57	42.86	48.5	89.63	2395301	0	146	22422	16406	67720	p__Bacteroidetes (UID2605)	350	316	210	Nc350	GCA_031270985.1	SAMN21242051	Mies et al, 2024
Bacteroidota	Bacteroidia	Bacteroidales	UBA4181		Rs511_bin43	Reticulitermes flavipes	1	0.0715737	92.89	0.95	0	46	90.96	2847433	0	328	10744	8681	37274	p__Bacteroidetes (UID2605)	350	316	210	Rs511	GCA_031287245.1	SAMN21242635	Mies et al, 2024
Bacteroidota	Bacteroidia	Bacteroidales	UBA4181		Zx50_bin10	Zootermopsis nevadensis	1	0.0352133	60.91	4.68	38.1	46.9	94.08	1502557	0	307	5120	4894	18281	p__Bacteroidetes (UID2605)	434	278	186	Zx50	GCA_031285065.1	SAMN21242733	Mies et al, 2024
			UBA4181				10
Bacteroidota	Bacteroidia	Bacteroidales	UBA932	UBA932	Cus372_bin5	Polyspathotermes sulcifrons	1	0.456676	81.5	2.93	50	41.2	89.72	1928054	0	251	10097	7681	43669	p__Bacteroidetes (UID2605)	350	316	210	Cus372	GCA_031254635.1	SAMN21241306	Mies et al, 2024
Bacteroidota	Bacteroidia	Bacteroidales	UBA932	UBA932	Th196P3_bin81	Termes hospes	1	0.132168	77.62	1.43	33.33	42.9	91.98	2052059	0	46	65876	44609	242908	p__Bacteroidetes (UID2605)	350	316	210	Th196P3	GCA_009777095.1	SAMN12582166	Hervé et al. 2020
Bacteroidota	Bacteroidia	Bacteroidales	UBA932	UBA932	Th196P4_bin26	Termes hospes	1	0.0874927	66.22	1.11	100	43.7	93.13	1431855	88	141	13166	10154	53564	k__Bacteria (UID2569)	350	316	210	Th196P4	GCA_009776795.1	SAMN12582182	Hervé et al. 2020
				UBA932			3
Bacteroidota	Bacteroidia	Bacteroidales	UBA932	WRBG01	Emb289P3_bin89	Embiratermes neotenicus	1	0.0481	78.48	1.59	50	46.8	95.52	1807479	0	238	9618	7594	55981	p__Bacteroidetes (UID2605)	350	316	210	Emb289P3	GCA_009781275.1	SAMN12581799	Hervé et al. 2020
Bacteroidota	Bacteroidia	Bacteroidales	UBA932	WRBG01	Lab288P1_bin72	Labiotermes labralis	1	0.0286203	85.14	0.48	0	47.5	94.59	1867730	0	215	10947	8687	37437	p__Bacteroidetes (UID2605)	350	316	210	Lab288P1	GCA_009784635.1	SAMN12581873	Hervé et al. 2020
Bacteroidota	Bacteroidia	Bacteroidales	UBA932	WRBG01	Nt197P4_bin17	Neocapritermes taracua	1	0.217531	69.87	1.43	0	46.9	95.8	1446769	0	221	7765	6546	28869	p__Bacteroidetes (UID2605)	350	316	210	Nt197P4	GCA_009778375.1	SAMN12582097	Hervé et al. 2020
Bacteroidota	Bacteroidia	Bacteroidales	UBA932	WRBG01	Pal332_bin18	Palmitermes impostor	1	0.194849	88.24	0.24	0	43.6	94.15	2193533	0	200	15210	10967	41085	k__Bacteria (UID203)	350	316	210	Pal332	GCA_031281125.1	SAMN21242288	Mies et al, 2024
				WRBG01			4
Bacteroidota	Bacteroidia	Bacteroidales	UBA932		Cc175_bin18	Cryptotermes cavifrons	1	0.157634	74.05	0.95	100	36.6	84.01	1719827	0	299	6547	5751	26423	p__Bacteroidetes (UID2605)	350	316	210	Cc175	GCA_031259935.1	SAMN21241066	Mies et al, 2024
Bacteroidota	Bacteroidia	Bacteroidales	UBA932		Cc175_bin23	Cryptotermes cavifrons	1	0.0866863	84.84	1.19	0	51.5	88.46	1918946	0	231	9273	8307	33227	k__Bacteria (UID203)	350	316	210	Cc175	GCA_031259805.1	SAMN21241068	Mies et al, 2024
Bacteroidota	Bacteroidia	Bacteroidales	UBA932		Cc175_bin32	Cryptotermes cavifrons	1	0.149426	61.05	0.71	33.33	47.1	91.98	1122784	0	190	6613	5909	22951	p__Bacteroidetes (UID2605)	350	316	210	Cc175	GCA_031259645.1	SAMN21241073	Mies et al, 2024
Bacteroidota	Bacteroidia	Bacteroidales	UBA932		Cc175_bin36	Cryptotermes cavifrons	1	0.346642	83.43	4.29	45.45	42.4	87.41	2368127	0	408	6187	5804	19787	p__Bacteroidetes (UID2605)	350	316	210	Cc175	GCA_031259655.1	SAMN21241076	Mies et al, 2024
Bacteroidota	Bacteroidia	Bacteroidales	UBA932		Cc175_bin61	Cryptotermes cavifrons	1	0.12242	72.66	0.95	0	47.7	86.97	1698488	0	266	7077	6385	20816	p__Bacteroidetes (UID2605)	350	316	210	Cc175	GCA_031259225.1	SAMN21241090	Mies et al, 2024
Bacteroidota	Bacteroidia	Bacteroidales	UBA932		Cc175_bin70	Cryptotermes cavifrons	1	0.163119	84.74	7.87	31.82	51.1	87.06	2330675	0	251	11896	9285	46114	p__Bacteroidetes (UID2605)	350	316	210	Cc175	GCA_031259065.1	SAMN21241094	Mies et al, 2024
Bacteroidota	Bacteroidia	Bacteroidales	UBA932		Cc175_bin83	Cryptotermes cavifrons	1	0.391023	68.34	2.86	42.86	54.5	89.34	1876549	0	260	8492	7217	28629	k__Bacteria (UID2570)	350	316	210	Cc175	GCA_031258915.1	SAMN21241100	Mies et al, 2024
Bacteroidota	Bacteroidia	Bacteroidales	UBA932		Cd354_bin100	Cryptotermes dudleyi	1	0.274988	65.4	2.06	50	47.2	92.56	1649408	0	210	10100	7854	59500	p__Bacteroidetes (UID2605)	350	316	210	Cd354	GCA_031258755.1	SAMN21241107	Mies et al, 2024
Bacteroidota	Bacteroidia	Bacteroidales	UBA932		Cd354_bin121	Cryptotermes dudleyi	1	0.121968	70.95	1.83	20	54.5	87.13	1837779	0	166	13227	11070	44464	p__Bacteroidetes (UID2605)	350	316	210	Cd354	GCA_031258415.1	SAMN21241119	Mies et al, 2024
Bacteroidota	Bacteroidia	Bacteroidales	UBA932		Cd354_bin17	Cryptotermes dudleyi	1	0.187657	98.57	0.95	0	40.2	86.93	2848319	0	61	83606	46693	169365	p__Bacteroidetes (UID2605)	350	316	210	Cd354	GCA_031258195.1	SAMN21241128	Mies et al, 2024
Bacteroidota	Bacteroidia	Bacteroidales	UBA932		Cd354_bin66	Cryptotermes dudleyi	1	0.930312	83.81	0	0	54.8	82.59	2924945	0	248	14708	11794	43936	k__Bacteria (UID2570)	350	316	210	Cd354	GCA_031257655.1	SAMN21241154	Mies et al, 2024
Bacteroidota	Bacteroidia	Bacteroidales	UBA932		Cd354_bin9	Cryptotermes dudleyi	1	0.637609	73.57	1.43	0	47.7	85.82	1586482	0	225	8322	7051	23067	p__Bacteroidetes (UID2605)	350	316	210	Cd354	GCA_031257455.1	SAMN21241165	Mies et al, 2024
Bacteroidota	Bacteroidia	Bacteroidales	UBA932		Cf509_bin1	Coptotermes formosanus	1	0.0327465	95.16	0.02	0	40.9	85.53	3018863	0	281	13261	10743	61279	k__Bacteria (UID203)	350	316	210	Cf509	GCA_031257315.1	SAMN21241171	Mies et al, 2024
Bacteroidota	Bacteroidia	Bacteroidales	UBA932		Ct408_bin144	Calcaritermes temnocephalus	1	0.0650621	88.33	1.11	28.57	36.2	86.13	1825512	0	161	15700	11338	52641	p__Bacteroidetes (UID2605)	350	316	210	Ct408	GCA_031255755.1	SAMN21241250	Mies et al, 2024
Bacteroidota	Bacteroidia	Bacteroidales	UBA932		Ct408_bin168	Calcaritermes temnocephalus	1	0.0257419	56.3	0.95	0	39.1	88.38	1328347	0	290	4770	4580	18942	p__Bacteroidetes (UID2605)	350	316	210	Ct408	GCA_031255575.1	SAMN21241259	Mies et al, 2024
Bacteroidota	Bacteroidia	Bacteroidales	UBA932		Ct408_bin171	Calcaritermes temnocephalus	1	0.0513341	79.47	7.3	37.5	43.5	87.05	2267692	0	352	7307	6442	25289	p__Bacteroidetes (UID2605)	350	316	210	Ct408	GCA_031255555.1	SAMN21241260	Mies et al, 2024
Bacteroidota	Bacteroidia	Bacteroidales	UBA932		Ct408_bin59	Calcaritermes temnocephalus	1	0.172614	89.52	0	0	53.8	86.96	2431766	0	214	15063	11363	54852	p__Bacteroidetes (UID2605)	350	316	210	Ct408	GCA_031255195.1	SAMN21241278	Mies et al, 2024
Bacteroidota	Bacteroidia	Bacteroidales	UBA932		Gsp477_bin192	Glyptotermes sp.	1	0.0707415	66.57	0.57	100	51.5	86.54	2071763	0	313	7579	6619	23767	p__Bacteroidetes (UID2605)	350	316	210	Gsp477	GCA_031268055.1	SAMN21241407	Mies et al, 2024
Bacteroidota	Bacteroidia	Bacteroidales	UBA932		Gsp477_bin34	Glyptotermes sp.	1	0.0539993	54.08	0	0	52.2	86.95	934079	0	159	6354	5874	23736	p__Bacteroidetes (UID2605)	5449	104	58	Gsp477	GCA_031267855.1	SAMN21241416	Mies et al, 2024
Bacteroidota	Bacteroidia	Bacteroidales	UBA932		Gx481_bin100	Glyptotermes sp.	1	0.984818	88.57	2.14	0	38.3	85.57	2609490	0	197	18721	13246	59239	p__Bacteroidetes (UID2605)	350	316	210	Gx481	GCA_031267135.1	SAMN21241451	Mies et al, 2024
Bacteroidota	Bacteroidia	Bacteroidales	UBA932		Gx481_bin101	Glyptotermes sp.	1	0.198927	79.55	1.67	0	44.6	83.65	3492161	0	523	7877	6677	29911	p__Bacteroidetes (UID2605)	350	316	210	Gx481	GCA_031267155.1	SAMN21241452	Mies et al, 2024
Bacteroidota	Bacteroidia	Bacteroidales	UBA932		Gx481_bin120	Glyptotermes sp.	1	0.298966	70	0	0	52.4	86.21	2851203	0	220	16336	12960	71162	k__Bacteria (UID2570)	350	316	210	Gx481	GCA_031266935.1	SAMN21241463	Mies et al, 2024
Bacteroidota	Bacteroidia	Bacteroidales	UBA932		Gx481_bin33	Glyptotermes sp.	1	0.17249	90.71	0.95	0	46	88.25	2497303	0	71	46935	35173	159283	k__Bacteria (UID2570)	350	316	210	Gx481	GCA_031266015.1	SAMN21241507	Mies et al, 2024
Bacteroidota	Bacteroidia	Bacteroidales	UBA932		Gx485_bin110	Glyptotermes sp.	1	0.436717	95	2.38	0	38.7	86.05	2838334	0	228	18057	12448	50692	p__Bacteroidetes (UID2605)	350	316	210	Gx485	GCA_031265155.1	SAMN21241540	Mies et al, 2024
Bacteroidota	Bacteroidia	Bacteroidales	UBA932		Gx485_bin125	Glyptotermes sp.	1	0.0998379	58.62	1.59	75	43.2	87.53	1867805	0	306	7148	6103	32568	p__Bacteroidetes (UID2605)	350	316	210	Gx485	GCA_031264875.1	SAMN21241549	Mies et al, 2024
Bacteroidota	Bacteroidia	Bacteroidales	UBA932		Gx485_bin141	Glyptotermes sp.	1	0.372991	59.39	0.48	0	45	90.67	1575764	0	311	5265	5066	20333	p__Bacteroidetes (UID2605)	350	316	210	Gx485	GCA_031264645.1	SAMN21241556	Mies et al, 2024
Bacteroidota	Bacteroidia	Bacteroidales	UBA932		Gx485_bin37	Glyptotermes sp.	1	0.115884	93.02	0.95	0	38.4	79.44	3197787	0	202	26087	15830	89956	p__Bacteroidetes (UID2605)	350	316	210	Gx485	GCA_031263585.1	SAMN21241604	Mies et al, 2024
Bacteroidota	Bacteroidia	Bacteroidales	UBA932		Gx485_bin89	Glyptotermes sp.	1	0.204218	87.62	0	0	50.8	84.69	2908064	0	244	14450	11918	41343	p__Bacteroidetes (UID2605)	350	316	210	Gx485	GCA_031263185.1	SAMN21241624	Mies et al, 2024
Bacteroidota	Bacteroidia	Bacteroidales	UBA932		Im510_bin102	Incisitermes marginipennis	1	0.74874	68.22	1.43	0	50.5	90.25	1641168	0	78	24929	21040	148491	p__Bacteroidetes (UID2605)	350	316	210	Im510	GCA_031290935.1	SAMN21241757	Mies et al, 2024
Bacteroidota	Bacteroidia	Bacteroidales	UBA932		Im510_bin108	Incisitermes marginipennis	1	0.251766	83.32	0.25	100	53.5	88.02	2692465	0	315	10531	8547	45409	p__Bacteroidetes (UID2605)	350	316	210	Im510	GCA_031290835.1	SAMN21241760	Mies et al, 2024
Bacteroidota	Bacteroidia	Bacteroidales	UBA932		Im510_bin87	Incisitermes marginipennis	1	0.364068	95.48	0	0	36.9	86.11	2617069	0	183	19811	14300	55601	p__Bacteroidetes (UID2605)	350	316	210	Im510	GCA_031276235.1	SAMN21241810	Mies et al, 2024
Bacteroidota	Bacteroidia	Bacteroidales	UBA932		Iy174_bin36	Incisitermes snyderi	1	0.151343	87.62	0.24	0	36.3	84.43	2461103	0	202	16730	12183	50693	p__Bacteroidetes (UID2605)	350	316	210	Iy174	GCA_031275825.1	SAMN21241832	Mies et al, 2024
Bacteroidota	Bacteroidia	Bacteroidales	UBA932		Iy174_bin82	Incisitermes snyderi	1	0.769282	77.46	0.71	0	43.3	85.76	2326575	0	424	5723	5487	24006	p__Bacteroidetes (UID2605)	350	316	210	Iy174	GCA_031275145.1	SAMN21241855	Mies et al, 2024
Bacteroidota	Bacteroidia	Bacteroidales	UBA932		Kf353_bin101	Kalotermes flavicollis	1	0.113722	90.48	0.41	0	36.3	86.66	2456393	0	205	18688	11982	50350	p__Bacteroidetes (UID2605)	350	316	210	Kf353	GCA_031274595.1	SAMN21241874	Mies et al, 2024
Bacteroidota	Bacteroidia	Bacteroidales	UBA932		Kf353_bin76	Kalotermes flavicollis	1	0.262033	84.81	4.76	18.18	40.5	84.67	3552388	0	561	7301	6332	34070	p__Bacteroidetes (UID2605)	350	316	210	Kf353	GCA_031273485.1	SAMN21241921	Mies et al, 2024
Bacteroidota	Bacteroidia	Bacteroidales	UBA932		Kf353_bin96	Kalotermes flavicollis	1	0.163412	72.3	2.86	33.33	45.4	87.4	1783631	0	336	5599	5308	22014	p__Bacteroidetes (UID2605)	350	316	210	Kf353	GCA_031273285.1	SAMN21241933	Mies et al, 2024
Bacteroidota	Bacteroidia	Bacteroidales	UBA932		Nc350_bin165	Neotermes castaneus	1	0.182789	86.9	0	0	53.3	89.7	2014064	0	116	24444	17362	63075	p__Bacteroidetes (UID2605)	350	316	210	Nc350	GCA_031270845.1	SAMN21242065	Mies et al, 2024
Bacteroidota	Bacteroidia	Bacteroidales	UBA932		Nc350_bin194	Neotermes castaneus	1	0.454184	86.29	1.21	50	42.9	91.04	2910767	0	290	13283	10037	42589	p__Bacteroidetes (UID2605)	350	316	210	Nc350	GCA_031270335.1	SAMN21242081	Mies et al, 2024
Bacteroidota	Bacteroidia	Bacteroidales	UBA932		Nc350_bin213	Neotermes castaneus	1	0.201275	89.25	8.55	7.14	39.4	89.48	3285827	0	337	14091	9750	54056	p__Bacteroidetes (UID2605)	434	278	186	Nc350	GCA_031297505.1	SAMN21242088	Mies et al, 2024
Bacteroidota	Bacteroidia	Bacteroidales	UBA932		Nc350_bin61	Neotermes castaneus	1	0.38531	93.81	2.78	0	36.4	85.97	2945087	0	248	17333	11875	70037	p__Bacteroidetes (UID2605)	350	316	210	Nc350	GCA_031269545.1	SAMN21242111	Mies et al, 2024
Bacteroidota	Bacteroidia	Bacteroidales	UBA932		Ncb351_bin44	Neotermes cubanus	1	0.10665	63.65	4.05	12.5	48.5	89.32	1144333	0	209	5620	5475	19398	p__Bacteroidetes (UID2605)	350	316	210	Ncb351	GCA_031284095.1	SAMN21242149	Mies et al, 2024
Bacteroidota	Bacteroidia	Bacteroidales	UBA932		Ncb351_bin5	Neotermes cubanus	1	1.01591	81.9	0.24	0	52.5	85.22	2494005	0	280	10725	8907	44870	k__Bacteria (UID2570)	350	316	210	Ncb351	GCA_031284065.1	SAMN21242153	Mies et al, 2024
Bacteroidota	Bacteroidia	Bacteroidales	UBA932		Nm470_bin20	Neotermes meruensis	1	0.102387	89.68	8.17	14.81	35.9	85.85	3322549	0	549	7299	6052	25547	p__Bacteroidetes (UID2605)	350	316	210	Nm470	GCA_031282345.1	SAMN21242239	Mies et al, 2024
Bacteroidota	Bacteroidia	Bacteroidales	UBA932		Pc512_bin106	Prorhinotermes canalifrons	1	0.0608213	86.83	1.43	0	44.1	89.12	2657402	0	212	16021	12534	77080	p__Bacteroidetes (UID2605)	350	316	210	Pc512	GCA_031280885.1	SAMN21242297	Mies et al, 2024
Bacteroidota	Bacteroidia	Bacteroidales	UBA932		Pc512_bin92	Prorhinotermes canalifrons	1	0.119263	65.67	2.16	60	51.2	86.26	2030418	0	259	8958	7839	30245	p__Bacteroidetes (UID2605)	350	316	210	Pc512	GCA_031279735.1	SAMN21242343	Mies et al, 2024
Bacteroidota	Bacteroidia	Bacteroidales	UBA932		Pc512_bin97	Prorhinotermes canalifrons	1	0.0929682	91.75	1.9	20	44	86.04	2901316	0	261	14079	11116	76934	p__Bacteroidetes (UID2605)	350	316	210	Pc512	GCA_031279695.1	SAMN21242346	Mies et al, 2024
Bacteroidota	Bacteroidia	Bacteroidales	UBA932		Pcl387_bin112	Procryptotermes leewardensis	1	0.09582	88.33	0.48	0	48.1	90.88	2163958	0	172	15594	12581	54048	p__Bacteroidetes (UID2605)	350	316	210	Pcl387	GCA_031279475.1	SAMN21242357	Mies et al, 2024
Bacteroidota	Bacteroidia	Bacteroidales	UBA932		Pcl387_bin172	Procryptotermes leewardensis	1	0.541961	79.02	6.98	38.89	42.4	88.81	2217267	0	326	7882	6801	27884	p__Bacteroidetes (UID2605)	350	316	210	Pcl387	GCA_031278915.1	SAMN21242386	Mies et al, 2024
Bacteroidota	Bacteroidia	Bacteroidales	UBA932		Pcl387_bin39	Procryptotermes leewardensis	1	0.215707	85.87	1.9	0	50.2	88.96	2077916	0	125	22711	16623	78165	p__Bacteroidetes (UID2605)	350	316	210	Pcl387	GCA_031278545.1	SAMN21242403	Mies et al, 2024
Bacteroidota	Bacteroidia	Bacteroidales	UBA932		Pcl387_bin40	Procryptotermes leewardensis	1	0.182615	89.05	1.43	42.86	48	87.24	1754519	0	194	9867	9043	32279	p__Bacteroidetes (UID2605)	350	316	210	Pcl387	GCA_031278495.1	SAMN21242404	Mies et al, 2024
Bacteroidota	Bacteroidia	Bacteroidales	UBA932		Pcl387_bin80	Procryptotermes leewardensis	1	0.133448	75.33	3.6	0	40.7	87.68	2053368	0	304	7797	6754	20806	p__Bacteroidetes (UID2605)	350	316	210	Pcl387	GCA_031278135.1	SAMN21242422	Mies et al, 2024
Bacteroidota	Bacteroidia	Bacteroidales	UBA932		Pcl387_bin97	Procryptotermes leewardensis	1	0.0791753	91.75	0.95	0	36	84.98	2151196	0	217	12810	9913	48539	p__Bacteroidetes (UID2605)	350	316	210	Pcl387	GCA_031277925.1	SAMN21242433	Mies et al, 2024
Bacteroidota	Bacteroidia	Bacteroidales	UBA932		Po218_bin103	Porotermes adamsoni	1	0.0415861	56.9	0	0	59.9	92.05	1279843	0	200	7050	6399	25514	p__Bacteroidetes (UID2605)	5449	104	58	Po218	GCA_031290755.1	SAMN21242474	Mies et al, 2024
Bacteroidota	Bacteroidia	Bacteroidales	UBA932		Po218_bin5	Porotermes adamsoni	1	0.0707485	53.51	0.48	0	57	88.77	1388214	0	248	5856	5597	28964	p__Bacteroidetes (UID2605)	350	316	210	Po218	GCA_031289995.1	SAMN21242510	Mies et al, 2024
Bacteroidota	Bacteroidia	Bacteroidales	UBA932		Po218_bin62	Porotermes adamsoni	1	0.10423	79.76	2.86	42.86	35.3	84.42	2247075	0	395	6193	5688	29723	p__Bacteroidetes (UID2605)	350	316	210	Po218	GCA_031289895.1	SAMN21242517	Mies et al, 2024
Bacteroidota	Bacteroidia	Bacteroidales	UBA932		Pq454_bin27	Porotermes quadricollis	1	0.177638	90.95	0.16	0	46.6	91.22	2063692	0	106	25226	19468	90775	p__Bacteroidetes (UID2605)	350	316	210	Pq454	GCA_031289415.1	SAMN21242541	Mies et al, 2024
Bacteroidota	Bacteroidia	Bacteroidales	UBA932		Pq454_bin29	Porotermes quadricollis	1	0.255002	52.51	6.9	14.29	40.3	86.5	2714032	0	372	9356	7295	32565	p__Bacteroidetes (UID2605)	5449	104	58	Pq454	GCA_031289375.1	SAMN21242542	Mies et al, 2024
Bacteroidota	Bacteroidia	Bacteroidales	UBA932		Pq454_bin31	Porotermes quadricollis	1	0.095155	79.07	0.48	0	35.5	83.65	2056287	0	354	6512	5808	28127	p__Bacteroidetes (UID2605)	350	316	210	Pq454	GCA_031289385.1	SAMN21242543	Mies et al, 2024
Bacteroidota	Bacteroidia	Bacteroidales	UBA932		Roe453_bin10	Roisinitermes ebogoensis	1	0.145614	77.38	0.95	50	52.3	91.97	1627167	0	167	11157	9743	56877	p__Bacteroidetes (UID2605)	350	316	210	Roe453	GCA_031288865.1	SAMN21242567	Mies et al, 2024
Bacteroidota	Bacteroidia	Bacteroidales	UBA932		Roe453_bin105	Roisinitermes ebogoensis	1	0.759228	80.16	0.24	0	54.7	87.75	2488889	0	320	9061	7777	29621	p__Bacteroidetes (UID2605)	350	316	210	Roe453	GCA_031288885.1	SAMN21242569	Mies et al, 2024
Bacteroidota	Bacteroidia	Bacteroidales	UBA932		Roe453_bin106	Roisinitermes ebogoensis	1	0.437473	60.27	1.43	83.33	47.9	93.39	1059505	0	181	6669	5853	17956	p__Bacteroidetes (UID2605)	350	316	210	Roe453	GCA_031288855.1	SAMN21242570	Mies et al, 2024
Bacteroidota	Bacteroidia	Bacteroidales	UBA932		Roe453_bin86	Roisinitermes ebogoensis	1	0.0933017	90.79	0.49	0	49.3	85.37	2310729	0	246	11512	9393	39540	p__Bacteroidetes (UID2605)	350	316	210	Roe453	GCA_031287815.1	SAMN21242618	Mies et al, 2024
Bacteroidota	Bacteroidia	Bacteroidales	UBA932		TD116_bin53	Odontotermes sp.	1	0.2797	68.95	1.43	33.33	49.8	88.35	1478999	0	255	6516	5799	23768	k__Bacteria (UID2570)	350	316	210	TD116	GCA_031285695.1	SAMN21242701	Mies et al, 2024
			UBA932				70
Bacteroidota	Bacteroidia	Bacteroidales	vadinHA17	LD21	TD116_bin62	Odontotermes sp.	1	0.266678	80.08	1.03	0	45.4	86.23	2028232	0	265	8956	7653	27907	p__Bacteroidetes (UID2605)	350	316	210	TD116	GCA_031285575.1	SAMN21242707	Mies et al, 2024
				LD21			1
			vadinHA17				1
Bacteroidota	Bacteroidia	Bacteroidales	WCHB1-69	JAGVVH01	Gx485_bin187	Glyptotermes sp.	1	0.0460029	59.4	2.67	8.33	41.4	91.19	1379063	0	248	6064	5560	22181	k__Bacteria (UID2569)	434	278	186	Gx485	GCA_031264195.1	SAMN21241573	Mies et al, 2024
Bacteroidota	Bacteroidia	Bacteroidales	WCHB1-69	JAGVVH01	Md513_bin82	Mastotermes darwinensis	1	0.119055	89.95	1.61	25	42.6	92.7	1881896	0	104	23098	18095	64734	k__Bacteria (UID2569)	434	278	186	Md513	GCA_031272025.1	SAMN21241997	Mies et al, 2024
Bacteroidota	Bacteroidia	Bacteroidales	WCHB1-69	JAGVVH01	Rs511_bin46	Reticulitermes flavipes	1	0.0592651	88.24	3.49	0	35.4	89.96	2439413	0	368	7931	6628	53339	k__Bacteria (UID2569)	434	278	186	Rs511	GCA_031287215.1	SAMN21242637	Mies et al, 2024
Bacteroidota	Bacteroidia	Bacteroidales	WCHB1-69	JAGVVH01	TD116_bin5	Odontotermes sp.	1	0.242104	87.87	1.88	0	44	91.93	2110251	0	197	14038	10711	44508	k__Bacteria (UID2569)	434	278	186	TD116	GCA_031285725.1	SAMN21242699	Mies et al, 2024
				JAGVVH01			4
Bacteroidota	Bacteroidia	Bacteroidales	WCHB1-69	WRNX01	Co191P3_bin3	Cornitermes sp.	1	0.11853	80.82	4.57	35.71	38.5	90.53	2394328	140	325	9027	7366	33022	k__Bacteria (UID2569)	434	278	186	Co191P3	GCA_009787675.1	SAMN12581653	Hervé et al. 2020
Bacteroidota	Bacteroidia	Bacteroidales	WCHB1-69	WRNX01	Emb289P3_bin108	Embiratermes neotenicus	1	0.0961584	85.59	2.78	62.5	39.7	91.98	2256004	0	200	16076	11280	61486	k__Bacteria (UID2569)	434	278	186	Emb289P3	GCA_009787485.1	SAMN12581752	Hervé et al. 2020
Bacteroidota	Bacteroidia	Bacteroidales	WCHB1-69	WRNX01	Fux382_bin47	Furculitermes sp.	1	0.512446	89.95	1.61	50	37.4	91.42	2236814	0	174	20922	12855	103634	k__Bacteria (UID203)	434	278	186	Fux382	GCA_031253655.1	SAMN21241355	Mies et al, 2024
Bacteroidota	Bacteroidia	Bacteroidales	WCHB1-69	WRNX01	Nc150P3_bin3	Nasutitermes corniger	1	0.200394	92.37	4.68	54.55	38.2	92.05	2274277	57	87	40263	26140	295692	k__Bacteria (UID2569)	434	278	186	Nc150P3	GCA_009787215.1	SAMN12582008	Hervé et al. 2020
Bacteroidota	Bacteroidia	Bacteroidales	WCHB1-69	WRNX01	Nc150P4_bin20	Nasutitermes corniger	1	0.562566	90.73	1.45	40	38.4	92.33	1889868	0	170	15087	11116	99497	k__Bacteria (UID2569)	434	278	186	Nc150P4	GCA_009787115.1	SAMN12582013	Hervé et al. 2020
Bacteroidota	Bacteroidia	Bacteroidales	WCHB1-69	WRNX01	Spi319_bin22	Spinitermes trispinosus	1	0.303286	94.68	7.76	20.83	36.6	90.63	3156700	0	327	20816	9653	87251	k__Bacteria (UID2569)	434	278	186	Spi319	GCA_031286285.1	SAMN21242671	Mies et al, 2024
Bacteroidota	Bacteroidia	Bacteroidales	WCHB1-69	WRNX01	Th196P4_bin9	Termes hospes	1	0.0945407	53.64	0.11	100	36.3	92.09	1085314	60	98	12732	11074	30173	k__Bacteria (UID2569)	434	278	186	Th196P4	GCA_009776395.1	SAMN12582202	Hervé et al. 2020
				WRNX01			7
Bacteroidota	Bacteroidia	Bacteroidales	WCHB1-69		Cd354_bin6	Cryptotermes dudleyi	1	0.415116	93.55	1.34	0	35.1	86.97	4618188	0	639	9265	7227	37650	k__Bacteria (UID2569)	434	278	186	Cd354	GCA_031257735.1	SAMN21241151	Mies et al, 2024
Bacteroidota	Bacteroidia	Bacteroidales	WCHB1-69		Ct408_bin96	Calcaritermes temnocephalus	1	0.246917	59.25	0.16	100	40.9	89	1632261	0	290	6378	5628	20070	k__Bacteria (UID2569)	5449	104	58	Ct408	GCA_031254735.1	SAMN21241299	Mies et al, 2024
Bacteroidota	Bacteroidia	Bacteroidales	WCHB1-69		Gsp477_bin125	Glyptotermes sp.	1	0.0502859	50.36	2.42	0	38.4	87.43	1509879	0	324	4716	4660	17083	k__Bacteria (UID2569)	434	278	186	Gsp477	GCA_031268745.1	SAMN21241377	Mies et al, 2024
Bacteroidota	Bacteroidia	Bacteroidales	WCHB1-69		Gx481_bin123	Glyptotermes sp.	1	0.0878497	85.02	1.95	11.11	42.3	91.39	2015216	0	187	13635	10776	42748	k__Bacteria (UID2569)	434	278	186	Gx481	GCA_031266895.1	SAMN21241464	Mies et al, 2024
Bacteroidota	Bacteroidia	Bacteroidales	WCHB1-69		Gx485_bin121	Glyptotermes sp.	1	0.212365	77.69	4.84	0	37.9	86.52	2910024	0	517	6109	5628	33946	k__Bacteria (UID2569)	434	278	186	Gx485	GCA_031264975.1	SAMN21241546	Mies et al, 2024
Bacteroidota	Bacteroidia	Bacteroidales	WCHB1-69		Kf353_bin79	Kalotermes flavicollis	1	0.107371	69.08	1.34	66.67	40.7	85.85	1596554	0	298	5783	5357	20168	k__Bacteria (UID2569)	434	278	186	Kf353	GCA_031273515.1	SAMN21241923	Mies et al, 2024
Bacteroidota	Bacteroidia	Bacteroidales	WCHB1-69		Md513_bin32	Mastotermes darwinensis	1	0.95101	92.74	0	0	36.1	88.34	2344881	0	229	13295	10239	37590	k__Bacteria (UID2569)	434	278	186	Md513	GCA_031272415.1	SAMN21241976	Mies et al, 2024
Bacteroidota	Bacteroidia	Bacteroidales	WCHB1-69		Pcl387_bin158	Procryptotermes leewardensis	1	0.141082	81.13	9.86	0	35	88.52	4817095	0	992	5062	4855	23746	k__Bacteria (UID2569)	434	278	186	Pcl387	GCA_031279075.1	SAMN21242378	Mies et al, 2024
Bacteroidota	Bacteroidia	Bacteroidales	WCHB1-69		Th196P4_bin18	Termes hospes	1	0.15457	70.69	7.76	40	40.6	90.93	2047940	325	314	7610	6521	28236	k__Bacteria (UID2569)	5449	104	58	Th196P4	GCA_009776835.1	SAMN12582179	Hervé et al. 2020
Bacteroidota	Bacteroidia	Bacteroidales	WCHB1-69		Zx50_bin57	Zootermopsis nevadensis	1	0.0303702	54.48	0.54	0	40.6	92.24	939344	0	207	4696	4537	12335	k__Bacteria (UID2569)	434	278	186	Zx50	GCA_031284825.1	SAMN21242749	Mies et al, 2024
			WCHB1-69				21
Bacteroidota	Bacteroidia	Bacteroidales	WCHB1-70	WRNX01	Cu122P1_bin21	Nitiditermes sp. A	1	0.190454	93.87	0.81	0	37.9	91.57	2843549	0	144	37434	19746	175563	k__Bacteria (UID2569)	434	278	186	Cu122P1	GCA_009786185.1	SAMN12581677	Hervé et al. 2020
				WRNX01			1
			WCHB1-70				1
Bacteroidota	Bacteroidia	Bacteroidales	WCHB1-71	WRNX01	Cu122P3_bin1	Nitiditermes sp. A	1	0.353023	92.15	2.42	62.5	38.1	92.52	2599139	20	71	50539	36607	226800	k__Bacteria (UID203)	434	278	186	Cu122P3	GCA_009786115.1	SAMN12581680	Hervé et al. 2020
				WRNX01			1
			WCHB1-71				1
Bacteroidota	Bacteroidia	Bacteroidales	WRGA01	WRGA01	Pc512_bin96	Prorhinotermes canalifrons	1	0.0351148	68.94	1.61	0	43.2	90.71	2175311	0	395	6020	5507	26646	k__Bacteria (UID2569)	434	278	186	Pc512	GCA_031279795.1	SAMN21242345	Mies et al, 2024
				WRGA01			1
			WRGA01				1
Bacteroidota	Bacteroidia	Bacteroidales	WRLA01	WRLA01	Ct408_bin88	Calcaritermes temnocephalus	1	0.0642065	93.01	1.34	0	38.4	87.68	2197173	0	127	26500	17300	91607	k__Bacteria (UID2569)	434	278	186	Ct408	GCA_031254805.1	SAMN21241294	Mies et al, 2024
Bacteroidota	Bacteroidia	Bacteroidales	WRLA01	WRLA01	Th196P3_bin138	Termes hospes	1	0.106191	70.45	0.27	100	45.7	90.77	2478569	0	90	42282	27539	83847	k__Bacteria (UID2569)	434	278	186	Th196P3	GCA_009777825.1	SAMN12582127	Hervé et al. 2020
				WRLA01			2
			WRLA01				2
		Bacteroidales					326
Bacteroidota	Bacteroidia	Chitinophagales	Chitinophagaceae		Ast373_bin16	Astalotermes quietus	1	0.2361	68.69	6.59	84	39.4	86.7	3028073	0	530	6624	5713	25051	p__Bacteroidetes (UID2591)	364	303	203	Ast373	GCA_031260445.1	SAMN21241038	Mies et al, 2024
			Chitinophagaceae				1
		Chitinophagales					1
Bacteroidota	Bacteroidia	Cytophagales	Amoebophilaceae		Pcl387_bin152	Procryptotermes leewardensis	1	0.0441507	54.27	2.2	16.67	33.2	88.95	542944	0	100	5800	5429	16239	k__Bacteria (UID2570)	433	274	183	Pcl387	GCA_031279055.1	SAMN21242376	Mies et al, 2024
			Amoebophilaceae				1
		Cytophagales					1
Bacteroidota	Bacteroidia	Flavobacteriales	Blattabacteriaceae	Blattabacterium	Md513_bin117	Mastotermes darwinensis	1	0.118337	100	0	0	27.5	95.33	586475	0	12	80759	48872	134886	k__Bacteria (UID2565)	2921	141	82	Md513	GCA_031272855.1	SAMN21241955	Mies et al, 2024
				Blattabacterium			1
			Blattabacteriaceae				1
Bacteroidota	Bacteroidia	Flavobacteriales	Crocinitomicaceae	Fluviicola	Ast373_bin2	Astalotermes quietus	1	0.232407	100	1.08	33.33	41.8	89.66	2942418	0	73	57939	40307	157899	k__Bacteria (UID2569)	434	277	185	Ast373	GCA_031260455.1	SAMN21241041	Mies et al, 2024
				Fluviicola			1
			Crocinitomicaceae				1
Bacteroidota	Bacteroidia	Flavobacteriales	Flavobacteriaceae	Flavobacterium	Fux382_bin35	Furculitermes sp.	1	1.62067	73.61	5.17	0	32.4	86.39	3421428	0	127	47344	26940	148853	f__Flavobacteriaceae (UID2817)	5449	104	58	Fux382	GCA_031253805.1	SAMN21241347	Mies et al, 2024
Bacteroidota	Bacteroidia	Flavobacteriales	Flavobacteriaceae	Flavobacterium	Fux382_bin37	Furculitermes sp.	1	1.58489	78.28	1.35	71.43	33.5	87.25	3445653	0	321	13631	10734	64159	f__Flavobacteriaceae (UID2817)	81	511	283	Fux382	GCA_031253775.1	SAMN21241349	Mies et al, 2024
Bacteroidota	Bacteroidia	Flavobacteriales	Flavobacteriaceae	Flavobacterium	Fux382_bin46	Furculitermes sp.	1	3.39884	53.36	0	0	36.3	90.31	1571580	0	16	201577	98223	264361	f__Flavobacteriaceae (UID2817)	81	511	283	Fux382	GCA_031253695.1	SAMN21241354	Mies et al, 2024
Bacteroidota	Bacteroidia	Flavobacteriales	Flavobacteriaceae	Flavobacterium	Pcu381_bin47	Procubitermes undulans	1	0.744773	98.94	0.61	0	32.7	87.66	3767017	0	21	337166	179381	557842	k__Bacteria (UID203)	81	511	283	Pcu381	GCA_031277535.1	SAMN21242453	Mies et al, 2024
				Flavobacterium			4
			Flavobacteriaceae				4
Bacteroidota	Bacteroidia	Flavobacteriales	Weeksellaceae	Apibacter	Im510_bin53	Incisitermes marginipennis	1	2.91194	96.77	0	0	36.7	86.68	2289323	0	152	23923	15061	54943	k__Bacteria (UID2565)	2921	152	93	Im510	GCA_031276535.1	SAMN21241794	Mies et al, 2024
Bacteroidota	Bacteroidia	Flavobacteriales	Weeksellaceae	Apibacter	Kf353_bin93	Kalotermes flavicollis	1	0.0502966	81.54	0.54	0	37	87.58	2144762	0	229	12659	9365	64484	o__Flavobacteriales (UID2815)	2921	152	93	Kf353	GCA_031273305.1	SAMN21241931	Mies et al, 2024
				Apibacter			2
Bacteroidota	Bacteroidia	Flavobacteriales	Weeksellaceae	Chryseobacterium	Pcu381_bin46	Procubitermes undulans	1	8.37658	99.32	0.25	0	39	87.18	4822611	0	46	173225	104839	343609	k__Bacteria (UID2565)	123	324	204	Pcu381	GCA_031277615.1	SAMN21242452	Mies et al, 2024
Bacteroidota	Bacteroidia	Flavobacteriales	Weeksellaceae	Chryseobacterium	Sph363_bin39	Sphaerotermes sphaerothorax	1	8.30748	100	0.49	0	36	88.4	4878723	0	22	584842	221760	741189	k__Bacteria (UID2565)	123	324	204	Sph363	GCA_031286615.1	SAMN21242658	Mies et al, 2024
				Chryseobacterium			2
Bacteroidota	Bacteroidia	Flavobacteriales	Weeksellaceae	Elizabethkingia	Pcu381_bin42	Procubitermes undulans	1	2.14437	100	0	0	35.7	89.69	4087546	0	10	561295	408754	891007	o__Flavobacteriales (UID2815)	2921	152	93	Pcu381	GCA_031277595.1	SAMN21242451	Mies et al, 2024
				Elizabethkingia			1
Bacteroidota	Bacteroidia	Flavobacteriales	Weeksellaceae	JAFAGO01	Pmx449_bin11	Promirotermes sp.	1	0.336688	97.55	1.47	0	37	85.48	2993302	0	156	30143	19187	81803	o__Flavobacteriales (UID2815)	123	324	204	Pmx449	GCA_031277475.1	SAMN21242459	Mies et al, 2024
				JAFAGO01			1
Bacteroidota	Bacteroidia	Flavobacteriales	Weeksellaceae		Po218_bin61	Porotermes adamsoni	1	0.0975623	93.55	4.3	0	39.5	89.56	1999379	0	233	10662	8581	28018	k__Bacteria (UID2565)	2921	152	93	Po218	GCA_031289875.1	SAMN21242516	Mies et al, 2024
			Weeksellaceae				7
		Flavobacteriales					13
Bacteroidota	Bacteroidia	Sphingobacteriales	Sphingobacteriaceae	Sphingobacterium	Fux382_bin21	Furculitermes sp.	1	0.482367	97.46	3.17	37.5	40.2	88.99	5982123	0	229	62914	26122	331487	p__Bacteroidetes (UID2605)	350	316	210	Fux382	GCA_031253985.1	SAMN21241338	Mies et al, 2024
Bacteroidota	Bacteroidia	Sphingobacteriales	Sphingobacteriaceae	Sphingobacterium	Pcu381_bin30	Procubitermes undulans	1	1.00421	76.03	0	0	39.7	88.87	8400148	0	342	46776	24561	343411	p__Bacteroidetes (UID2605)	5449	104	58	Pcu381	GCA_031277685.1	SAMN21242445	Mies et al, 2024
Bacteroidota	Bacteroidia	Sphingobacteriales	Sphingobacteriaceae	Sphingobacterium	Pcu381_bin33	Procubitermes undulans	1	0.242512	89.17	2.62	12.5	40.7	90.73	4815227	0	430	14086	11198	66026	k__Bacteria (UID203)	350	316	210	Pcu381	GCA_031277715.1	SAMN21242446	Mies et al, 2024
Bacteroidota	Bacteroidia	Sphingobacteriales	Sphingobacteriaceae	Sphingobacterium	Sph363_bin34	Sphaerotermes sphaerothorax	1	1.44617	99.84	1.74	0	39.8	89.43	6551045	0	22	801523	297774	1355215	p__Bacteroidetes (UID2605)	350	316	210	Sph363	GCA_031286695.1	SAMN21242656	Mies et al, 2024
				Sphingobacterium			4
			Sphingobacteriaceae				4
		Sphingobacteriales					4
	Bacteroidia						345
Bacteroidota	Kapabacteria	Kapabacteriales	UBA2268	WRLB01	Hs463_bin107	Hodotermopsis sjoestedti	1	0.0817864	89.33	0	0	38.5	91.59	2331082	0	75	58762	31081	275336	k__Bacteria (UID2570)	433	273	183	Hs463	GCA_031261605.1	SAMN21241703	Mies et al, 2024
Bacteroidota	Kapabacteria	Kapabacteriales	UBA2268	WRLB01	Th196P3_bin14	Termes hospes	1	0.0885134	68.83	0	0	31	85.49	1939979	100	122	24911	15900	62739	k__Bacteria (UID2570)	433	273	183	Th196P3	GCA_009777815.1	SAMN12582128	Hervé et al. 2020
				WRLB01			2
			UBA2268				2
		Kapabacteriales					2
	Kapabacteria						2
Bacteroidota							347
Campylobacterota	Campylobacteria	Campylobacterales	Campylobacteraceae		Cc175_bin2	Cryptotermes cavifrons	1	0.363429	90.38	2.44	50	37.1	87.96	1482806	0	186	9981	7972	47346	p__Proteobacteria (UID3061)	115	396	260	Cc175	GCA_031259875.1	SAMN21241067	Mies et al, 2024
Campylobacterota	Campylobacteria	Campylobacterales	Campylobacteraceae		Cd354_bin15	Cryptotermes dudleyi	1	0.425708	64.21	0.64	25	39.3	87.34	1175382	0	104	16345	11301	61350	p__Proteobacteria (UID3061)	115	396	260	Cd354	GCA_031258205.1	SAMN21241127	Mies et al, 2024
Campylobacterota	Campylobacteria	Campylobacterales	Campylobacteraceae		Cd354_bin72	Cryptotermes dudleyi	1	0.735071	62.48	0.26	0	34.8	86.13	1479426	0	136	15746	10878	55284	p__Proteobacteria (UID3061)	115	396	260	Cd354	GCA_031257555.1	SAMN21241159	Mies et al, 2024
Campylobacterota	Campylobacteria	Campylobacterales	Campylobacteraceae		Co333_bin46	Cornitermes pugnax	1	0.143005	68.13	0.32	0	32.3	91.87	996648	0	183	6048	5446	19872	p__Proteobacteria (UID3061)	115	396	260	Co333	GCA_031256525.1	SAMN21241211	Mies et al, 2024
Campylobacterota	Campylobacteria	Campylobacterales	Campylobacteraceae		Ct408_bin2	Calcaritermes temnocephalus	1	0.0398203	95.06	1.96	14.29	35.7	87.88	1526169	0	117	18976	13044	59964	p__Proteobacteria (UID3061)	115	396	260	Ct408	GCA_031255525.1	SAMN21241262	Mies et al, 2024
Campylobacterota	Campylobacteria	Campylobacterales	Campylobacteraceae		Gsp477_bin146	Glyptotermes sp.	1	0.323147	89.49	0	0	35.4	86	1654891	0	31	81855	53383	219350	p__Proteobacteria (UID3061)	115	396	260	Gsp477	GCA_031268335.1	SAMN21241389	Mies et al, 2024
Campylobacterota	Campylobacteria	Campylobacterales	Campylobacteraceae		Gx481_bin170	Glyptotermes sp.	1	0.448346	77.69	0	0	35.8	87.76	1524166	0	25	162487	60966	297957	p__Proteobacteria (UID3061)	115	396	260	Gx481	GCA_031266555.1	SAMN21241481	Mies et al, 2024
Campylobacterota	Campylobacteria	Campylobacterales	Campylobacteraceae		Gx485_bin81	Glyptotermes sp.	1	0.13588	97.12	0.13	0	37	89.05	1793152	0	32	77006	56036	183723	p__Proteobacteria (UID3061)	115	396	260	Gx485	GCA_031263195.1	SAMN21241620	Mies et al, 2024
Campylobacterota	Campylobacteria	Campylobacterales	Campylobacteraceae		Im510_bin75	Incisitermes marginipennis	1	0.0543355	89.71	1.15	16.67	39.2	87.09	1683847	0	193	11831	8724	35139	p__Proteobacteria (UID3061)	115	396	260	Im510	GCA_031276365.1	SAMN21241805	Mies et al, 2024
Campylobacterota	Campylobacteria	Campylobacterales	Campylobacteraceae		Iy174_bin11	Incisitermes snyderi	1	0.24822	97.5	0.57	33.33	38.8	82.88	1880693	0	165	14708	11398	55837	p__Proteobacteria (UID3061)	115	396	260	Iy174	GCA_031276075.1	SAMN21241819	Mies et al, 2024
Campylobacterota	Campylobacteria	Campylobacterales	Campylobacteraceae		Kf353_bin114	Kalotermes flavicollis	1	2.18759	94.68	0.13	0	43.6	89.47	1807433	0	97	27822	18633	63430	p__Proteobacteria (UID3061)	115	396	260	Kf353	GCA_031274495.1	SAMN21241878	Mies et al, 2024
Campylobacterota	Campylobacteria	Campylobacterales	Campylobacteraceae		Nc350_bin201	Neotermes castaneus	1	0.252616	90.45	1.28	60	38.1	90.48	1503818	0	106	22318	14186	68405	p__Proteobacteria (UID3061)	115	396	260	Nc350	GCA_031270285.1	SAMN21242084	Mies et al, 2024
Campylobacterota	Campylobacteria	Campylobacterales	Campylobacteraceae		Nc350_bin5	Neotermes castaneus	1	0.0587948	52.36	1.09	25	35	87.98	970891	0	154	7253	6304	28060	p__Proteobacteria (UID3061)	115	396	260	Nc350	GCA_031269615.1	SAMN21242107	Mies et al, 2024
Campylobacterota	Campylobacteria	Campylobacterales	Campylobacteraceae		Ncb351_bin16	Neotermes cubanus	1	0.0691496	95.64	0.32	0	40.3	86.9	1834302	0	69	35856	26584	158596	p__Proteobacteria (UID3061)	115	396	260	Ncb351	GCA_031284315.1	SAMN21242139	Mies et al, 2024
Campylobacterota	Campylobacteria	Campylobacterales	Campylobacteraceae		Nm470_bin46	Neotermes meruensis	1	0.469989	60.54	1.72	85.71	40.6	92.19	975969	0	181	5863	5392	21907	p__Proteobacteria (UID3061)	115	396	260	Nm470	GCA_031282125.1	SAMN21242249	Mies et al, 2024
Campylobacterota	Campylobacteria	Campylobacterales	Campylobacteraceae		Pcl387_bin61	Procryptotermes leewardensis	1	0.120041	65.33	9.24	53.66	33.8	81.55	1524009	0	199	10739	7658	43383	p__Proteobacteria (UID3061)	115	396	260	Pcl387	GCA_031278335.1	SAMN21242412	Mies et al, 2024
Campylobacterota	Campylobacteria	Campylobacterales	Campylobacteraceae		Po218_bin111	Porotermes adamsoni	1	1.01017	87.24	1.22	60	43	88.81	1439926	0	245	6497	5877	23964	p__Proteobacteria (UID3061)	115	396	260	Po218	GCA_031290675.1	SAMN21242478	Mies et al, 2024
Campylobacterota	Campylobacteria	Campylobacterales	Campylobacteraceae		Roe453_bin37	Roisinitermes ebogoensis	1	0.668533	54.96	2.95	7.14	38.8	85.91	1090099	0	125	13080	8720	52909	p__Proteobacteria (UID3061)	115	396	260	Roe453	GCA_031288255.1	SAMN21242599	Mies et al, 2024
			Campylobacteraceae				18
Campylobacterota	Campylobacteria	Campylobacterales	SZUA-545	CSSED11-302	Cc175_bin116	Cryptotermes cavifrons	1	0.270694	95.32	1.54	0	51.4	93.65	1637923	0	87	23586	18826	80234	p__Proteobacteria (UID3061)	115	396	260	Cc175	GCA_031260125.1	SAMN21241057	Mies et al, 2024
Campylobacterota	Campylobacteria	Campylobacterales	SZUA-545	CSSED11-302	Cd354_bin22	Cryptotermes dudleyi	1	0.255125	95.06	2.31	0	50.8	87.39	1942799	0	71	41485	27363	121940	p__Proteobacteria (UID3061)	115	396	260	Cd354	GCA_031258155.1	SAMN21241130	Mies et al, 2024
Campylobacterota	Campylobacteria	Campylobacterales	SZUA-545	CSSED11-302	Gsp477_bin128	Glyptotermes sp.	1	0.112488	85.06	0.71	66.67	51.3	90.93	1628589	0	76	27407	21428	72512	p__Proteobacteria (UID3061)	115	396	260	Gsp477	GCA_031268655.1	SAMN21241380	Mies et al, 2024
Campylobacterota	Campylobacteria	Campylobacterales	SZUA-545	CSSED11-302	Im510_bin116	Incisitermes marginipennis	1	0.0625179	50.62	1.15	0	49.5	92.58	897794	0	137	7694	6553	22385	p__Proteobacteria (UID3061)	115	396	260	Im510	GCA_031290795.1	SAMN21241764	Mies et al, 2024
Campylobacterota	Campylobacteria	Campylobacterales	SZUA-545	CSSED11-302	Im510_bin14	Incisitermes marginipennis	1	0.414733	87.55	2.82	50	49.9	89.51	2118215	0	254	10767	8339	37845	p__Proteobacteria (UID3061)	115	396	260	Im510	GCA_031276985.1	SAMN21241773	Mies et al, 2024
Campylobacterota	Campylobacteria	Campylobacterales	SZUA-545	CSSED11-302	Iy174_bin57	Incisitermes snyderi	1	0.179381	96.28	1.62	0	47.7	89.36	2083863	0	96	27588	21706	96036	p__Proteobacteria (UID3061)	115	396	260	Iy174	GCA_031275395.1	SAMN21241845	Mies et al, 2024
Campylobacterota	Campylobacteria	Campylobacterales	SZUA-545	CSSED11-302	Kf353_bin5	Kalotermes flavicollis	1	0.102898	91.73	2.03	50	47.1	90.45	2041513	0	242	10378	8436	37149	p__Proteobacteria (UID3061)	115	396	260	Kf353	GCA_031273735.1	SAMN21241911	Mies et al, 2024
Campylobacterota	Campylobacteria	Campylobacterales	SZUA-545	CSSED11-302	Nm470_bin29	Neotermes meruensis	1	0.217786	78.18	1.28	80	54.2	89.84	1498355	0	255	6747	5875	19056	p__Proteobacteria (UID3061)	115	396	260	Nm470	GCA_031282285.1	SAMN21242242	Mies et al, 2024
Campylobacterota	Campylobacteria	Campylobacterales	SZUA-545	CSSED11-302	Roe453_bin2	Roisinitermes ebogoensis	1	0.225448	57.82	0.38	0	50.6	88.09	1248298	0	58	29787	21522	98207	p__Proteobacteria (UID3061)	115	396	260	Roe453	GCA_031288475.1	SAMN21242589	Mies et al, 2024
				CSSED11-302			9
			SZUA-545				9
		Campylobacterales					27
	Campylobacteria						27
Campylobacterota							27
Chlamydiota	Chlamydiia	Chlamydiales	Rhabdochlamydiaceae	Rhabdochlamydia	Pal332_bin2	Palmitermes impostor	1	0.899649	87.84	0.68	0	36.1	85.65	1299814	0	98	17781	13263	44800	k__Bacteria (UID2982)	88	230	148	Pal332	GCA_031281085.1	SAMN21242290	Mies et al, 2024
				Rhabdochlamydia			1
			Rhabdochlamydiaceae				1
		Chlamydiales					1
	Chlamydiia						1
Chlamydiota							1
Chloroflexota	Dehalococcoidia	Dehalococcoidales	UBA1222	WRNG01	Nt197P3_bin126	Neocapritermes taracua	1	0.0322961	92.74	1.32	50	48.1	88.45	1146923	0	97	17385	11823	45360	k__Bacteria (UID1452)	924	151	101	Nt197P3	GCA_009783135.1	SAMN12582041	Hervé et al. 2020
Chloroflexota	Dehalococcoidia	Dehalococcoidales	UBA1222	WRNG01	Th196P4_bin31	Termes hospes	1	0.0732299	88.45	0	0	44.3	88.61	1208486	11	92	21221	13135	60841	k__Bacteria (UID1452)	924	151	101	Th196P4	GCA_009776735.1	SAMN12582185	Hervé et al. 2020
				WRNG01			2
Chloroflexota	Dehalococcoidia	Dehalococcoidales	UBA1222	WRNP01	Th196P4_bin49	Termes hospes	1	0.118678	96.2	0.09	100	53	85.89	1344225	43	99	17824	13577	56865	k__Bacteria (UID1452)	924	151	101	Th196P4	GCA_009776515.1	SAMN12582194	Hervé et al. 2020
				WRNP01			1
			UBA1222				3
		Dehalococcoidales					3
	Dehalococcoidia						3
Chloroflexota							3
Cloacimonadota	Cloacimonadia	Cloacimonadales	WRIO01	WRIO01	Nt197P3_bin46	Neocapritermes taracua	1	0.0322064	62.08	1.1	0	39.3	88.04	1557802	0	309	5562	5041	23953	k__Bacteria (UID2495)	2993	147	91	Nt197P3	GCA_009782695.1	SAMN12582063	Hervé et al. 2020
				WRIO01			1
Cloacimonadota	Cloacimonadia	Cloacimonadales	WRIO01	WRLO01	Th196P3_bin22	Termes hospes	1	0.340852	94.44	1.1	0	34	87.64	3755968	100	199	32370	18873	166303	k__Bacteria (UID2495)	2993	147	91	Th196P3	GCA_009777575.1	SAMN12582141	Hervé et al. 2020
				WRLO01			1
			WRIO01				2
		Cloacimonadales					2
	Cloacimonadia						2
Cloacimonadota							2
Cyanobacteriota	Vampirovibrionia	Gastranaerophilales	Gastranaerophilaceae	UBA947	Gx481_bin109	Glyptotermes sp.	1	0.0566104	58.57	0	0	43.5	91.63	1008014	0	206	5073	4893	20662	k__Bacteria (UID1453)	901	171	117	Gx481	GCA_031267015.1	SAMN21241457	Mies et al, 2024
Cyanobacteriota	Vampirovibrionia	Gastranaerophilales	Gastranaerophilaceae	UBA947	Gx481_bin9	Glyptotermes sp.	1	0.119574	91.03	1.42	0	41.3	82.75	2054806	0	153	17650	13430	51733	k__Bacteria (UID1453)	901	171	117	Gx481	GCA_031265495.1	SAMN21241528	Mies et al, 2024
				UBA947			2
			Gastranaerophilaceae				2
		Gastranaerophilales					2
	Vampirovibrionia						2
Cyanobacteriota							2
Deferribacterota	Deferribacteres	Deferribacterales	Mucispirillaceae		Coa324_bin33	Coatitermes kartaboensis	1	0.222805	97.36	0.86	0	42.4	91.69	1946024	0	128	23238	15203	61156	k__Bacteria (UID3187)	2258	186	116	Coa324	GCA_031256375.1	SAMN21241224	Mies et al, 2024
Deferribacterota	Deferribacteres	Deferribacterales	Mucispirillaceae		Iy174_bin14	Incisitermes snyderi	1	0.0540997	73.94	0.86	100	44.2	92.98	1559000	0	262	6538	5950	20488	k__Bacteria (UID3187)	2258	186	116	Iy174	GCA_031276055.1	SAMN21241821	Mies et al, 2024
Deferribacterota	Deferribacteres	Deferribacterales	Mucispirillaceae		Pcl387_bin162	Procryptotermes leewardensis	1	0.0595028	88.79	0.05	0	45.6	88.84	1878369	0	236	9414	7959	27166	k__Bacteria (UID3187)	2258	186	116	Pcl387	GCA_031278965.1	SAMN21242381	Mies et al, 2024
Deferribacterota	Deferribacteres	Deferribacterales	Mucispirillaceae		TD116_bin76	Odontotermes sp.	1	0.184176	91.09	1.89	40	46.6	93.62	1588980	0	181	10574	8778	31307	k__Bacteria (UID3187)	2258	186	116	TD116	GCA_031285415.1	SAMN21242715	Mies et al, 2024
Deferribacterota	Deferribacteres	Deferribacterales	Mucispirillaceae		TD116_bin83	Odontotermes sp.	1	0.203339	61.54	0.86	100	44.8	89.72	2003341	0	400	5307	5008	16087	k__Bacteria (UID3187)	2258	186	116	TD116	GCA_031285285.1	SAMN21242721	Mies et al, 2024
			Mucispirillaceae				5
		Deferribacterales					5
	Deferribacteres						5
Deferribacterota							5
Desulfobacterota	-	-	-	Labilithrix	Emb289P4_bin34	Embiratermes neotenicus	1	0.729151	93.76	1.94	0	62	91.08	4773856	0	199	39049	23989	136656	c__Deltaproteobacteria (UID3216)	83	247	155	Emb289P4	GCA_009781005.1	SAMN12581812	Hervé et al. 2020
Desulfobacterota	-	-	-	Labilithrix	Emb289P4_bin44	Embiratermes neotenicus	1	0.446759	94.06	1.94	0	59.8	92.48	4199173	0	112	54869	37492	162689	c__Deltaproteobacteria (UID3216)	83	247	155	Emb289P4	GCA_009780955.1	SAMN12581816	Hervé et al. 2020
				Labilithrix			2
Desulfobacterota	-	-	-	MWCO01	Emb289P3_bin90	Embiratermes neotenicus	1	0.0535966	55.33	1.83	25	55.1	89.48	3785661	0	737	5450	5136	33374	c__Deltaproteobacteria (UID3216)	83	247	155	Emb289P3	GCA_009781255.1	SAMN12581800	Hervé et al. 2020
				MWCO01			1
Desulfobacterota	-	-	-	Palsa-1150	Emb289P3_bin120	Embiratermes neotenicus	1	0.0521279	62.05	2.9	16.67	68.5	91.85	3985752	0	838	5076	4756	20203	c__Deltaproteobacteria (UID3216)	83	247	155	Emb289P3	GCA_009785135.1	SAMN12581760	Hervé et al. 2020
				Palsa-1150			1
Desulfobacterota	-	-	-	UBA2219	Nt197P3_bin122	Neocapritermes taracua	1	0.0591187	93.28	0.42	0	54.5	89.86	1738414	200	83	32210	20942	75952	c__Deltaproteobacteria (UID3218)	2258	190	119	Nt197P3	GCA_009783195.1	SAMN12582038	Hervé et al. 2020
				UBA2219			1
Desulfobacterota	-	-	-	WQTY01	Cu122P3_bin5	Nitiditermes sp. A	1	0.154302	62.28	1.29	0	54.5	87.74	2621058	139	456	6300	5747	27446	k__Bacteria (UID2495)	83	247	155	Cu122P3	GCA_009786045.1	SAMN12581683	Hervé et al. 2020
				WQTY01			1
Desulfobacterota	-	-	-	WRCC01	Nt197P3_bin44	Neocapritermes taracua	1	0.0147525	70.33	3.5	50	47.6	91.23	723186	0	131	6286	5520	22005	k__Bacteria (UID2495)	2993	147	91	Nt197P3	GCA_009782725.1	SAMN12582061	Hervé et al. 2020
				WRCC01			1
			-				7
		-					7
	-						7
Desulfobacterota	Deferrimicrobia	Deferrimicrobiales	Deferrimicrobiaceae	UBA2219	Th196P3_bin84	Termes hospes	1	0.020052	57.69	3.36	0	54.6	91.01	977702	0	221	4365	4423	21477	c__Deltaproteobacteria (UID3218)	2258	190	119	Th196P3	GCA_009777065.1	SAMN12582168	Hervé et al. 2020
				UBA2219			1
			Deferrimicrobiaceae				1
		Deferrimicrobiales					1
	Deferrimicrobia						1
Desulfobacterota	Desulfarculia	Adiutricales	Adiutricaceae	Adiutrix	Gx485_bin45	Glyptotermes sp.	1	0.107837	95.29	1.29	100	61.5	89.26	2972507	0	145	26537	20500	84392	c__Deltaproteobacteria (UID3216)	83	247	155	Gx485	GCA_031263565.1	SAMN21241608	Mies et al, 2024
Desulfobacterota	Desulfarculia	Adiutricales	Adiutricaceae	Adiutrix	Hs463_bin11	Hodotermopsis sjoestedti	1	0.0547382	93.06	0.65	0	60	92.56	2237603	0	139	21897	16097	61086	c__Deltaproteobacteria (UID3216)	83	247	155	Hs463	GCA_031261565.1	SAMN21241705	Mies et al, 2024
Desulfobacterota	Desulfarculia	Adiutricales	Adiutricaceae	Adiutrix	Kf353_bin84	Kalotermes flavicollis	1	0.0698711	75.15	2.89	71.43	59.5	88.07	2791320	0	439	7478	6358	28864	c__Deltaproteobacteria (UID3216)	83	247	155	Kf353	GCA_031273445.1	SAMN21241924	Mies et al, 2024
Desulfobacterota	Desulfarculia	Adiutricales	Adiutricaceae	Adiutrix	Nct323_bin17	Neocapritermes taracua	1	0.459332	77.48	5.32	72.73	62.5	92.52	1847390	0	318	6701	5809	25162	c__Deltaproteobacteria (UID3216)	83	247	155	Nct323	GCA_031283395.1	SAMN21242185	Mies et al, 2024
Desulfobacterota	Desulfarculia	Adiutricales	Adiutricaceae	Adiutrix	Rs511_bin30	Reticulitermes flavipes	1	0.0380839	60.89	1.94	33.33	64	91.71	1456530	0	309	4817	4713	21302	c__Deltaproteobacteria (UID3216)	83	247	155	Rs511	GCA_031287425.1	SAMN21242631	Mies et al, 2024
Desulfobacterota	Desulfarculia	Adiutricales	Adiutricaceae	Adiutrix	TD114a_bin5	Trinervitermes sp.	1	0.27186	75.93	0.36	50	65.1	91.33	1459304	0	273	5647	5345	14953	c__Deltaproteobacteria (UID3216)	83	247	155	TD114a	GCA_031286085.1	SAMN21242681	Mies et al, 2024
Desulfobacterota	Desulfarculia	Adiutricales	Adiutricaceae	Adiutrix	TD116_bin19	Odontotermes sp.	1	0.216062	78.61	2.69	0	61.2	88.13	2447449	0	417	6537	5869	24962	c__Deltaproteobacteria (UID3216)	83	247	155	TD116	GCA_031285975.1	SAMN21242688	Mies et al, 2024
Desulfobacterota	Desulfarculia	Adiutricales	Adiutricaceae	Adiutrix	Th196P3_bin21	Termes hospes	1	0.0778868	50.16	0.89	100	59	90.33	1223571	100	71	23119	17231	65596	c__Deltaproteobacteria (UID3216)	5449	102	56	Th196P3	GCA_009777595.1	SAMN12582140	Hervé et al. 2020
Desulfobacterota	Desulfarculia	Adiutricales	Adiutricaceae	Adiutrix	Zx50_bin18	Zootermopsis nevadensis	1	1.20867	90.73	0	0	43.4	60.5	2078892	0	45	66415	46197	202731	c__Deltaproteobacteria (UID3216)	83	247	155	Zx50	GCA_031284995.1	SAMN21242736	Mies et al, 2024
				Adiutrix			9
Desulfobacterota	Desulfarculia	Adiutricales	Adiutricaceae		Cd354_bin42	Cryptotermes dudleyi	1	0.0877396	76.4	0.97	0	56.7	75.42	3396755	0	375	10926	9058	51478	c__Deltaproteobacteria (UID3216)	83	247	155	Cd354	GCA_031257955.1	SAMN21241139	Mies et al, 2024
Desulfobacterota	Desulfarculia	Adiutricales	Adiutricaceae		Cd354_bin82	Cryptotermes dudleyi	1	0.104105	83.39	1.51	0	47	72.08	3704655	0	362	12611	10233	55866	c__Deltaproteobacteria (UID3216)	83	247	155	Cd354	GCA_031257535.1	SAMN21241163	Mies et al, 2024
Desulfobacterota	Desulfarculia	Adiutricales	Adiutricaceae		Ct408_bin86	Calcaritermes temnocephalus	1	0.0469915	85.27	2.1	25	54.7	72.77	3537689	0	376	12149	9408	66219	c__Deltaproteobacteria (UID3216)	83	247	155	Ct408	GCA_031254895.1	SAMN21241293	Mies et al, 2024
Desulfobacterota	Desulfarculia	Adiutricales	Adiutricaceae		Gsp477_bin33	Glyptotermes sp.	1	0.0328765	50.74	1.22	0	57.8	76.03	2072770	0	394	5671	5260	29620	c__Deltaproteobacteria (UID3216)	83	247	155	Gsp477	GCA_031267875.1	SAMN21241415	Mies et al, 2024
Desulfobacterota	Desulfarculia	Adiutricales	Adiutricaceae		Gx481_bin110	Glyptotermes sp.	1	0.349382	77.29	0.75	0	65.5	69.83	5046721	0	740	8146	6819	37185	c__Deltaproteobacteria (UID3216)	83	247	155	Gx481	GCA_031267005.1	SAMN21241458	Mies et al, 2024
Desulfobacterota	Desulfarculia	Adiutricales	Adiutricaceae		Gx481_bin156	Glyptotermes sp.	1	0.18517	82.69	0.97	0	62.8	72.62	3994147	0	292	18073	13678	71679	k__Bacteria (UID203)	83	247	155	Gx481	GCA_031266715.1	SAMN21241473	Mies et al, 2024
Desulfobacterota	Desulfarculia	Adiutricales	Adiutricaceae		Gx481_bin175	Glyptotermes sp.	1	0.0732499	63.83	2.6	20	63.6	78.36	2404622	0	456	5816	5273	19046	c__Deltaproteobacteria (UID3216)	83	247	155	Gx481	GCA_031266425.1	SAMN21241485	Mies et al, 2024
Desulfobacterota	Desulfarculia	Adiutricales	Adiutricaceae		Gx485_bin108	Glyptotermes sp.	1	0.133832	87.74	2.58	14.29	58.1	72.72	4569781	0	187	32665	24437	146251	c__Deltaproteobacteria (UID3216)	83	247	155	Gx485	GCA_031265205.1	SAMN21241538	Mies et al, 2024
Desulfobacterota	Desulfarculia	Adiutricales	Adiutricaceae		Gx485_bin194	Glyptotermes sp.	1	0.11267	87.2	1.29	0	60.5	75.07	4010264	0	198	28179	20253	102035	c__Deltaproteobacteria (UID3216)	83	247	155	Gx485	GCA_031264145.1	SAMN21241575	Mies et al, 2024
Desulfobacterota	Desulfarculia	Adiutricales	Adiutricaceae		Gx485_bin195	Glyptotermes sp.	1	0.13784	92.04	0	0	48.4	72.65	4400584	0	166	35861	26509	133507	c__Deltaproteobacteria (UID3216)	83	247	155	Gx485	GCA_031264185.1	SAMN21241576	Mies et al, 2024
Desulfobacterota	Desulfarculia	Adiutricales	Adiutricaceae		Gx485_bin203	Glyptotermes sp.	1	0.0651956	82.22	0.67	50	65.4	69.25	4762154	0	553	10586	8611	41624	c__Deltaproteobacteria (UID3216)	83	247	155	Gx485	GCA_031264045.1	SAMN21241581	Mies et al, 2024
Desulfobacterota	Desulfarculia	Adiutricales	Adiutricaceae		Gx485_bin207	Glyptotermes sp.	1	0.236277	86.02	0.97	0	63.1	72.64	3953403	0	282	17759	14019	82961	c__Deltaproteobacteria (UID3216)	83	247	155	Gx485	GCA_031264015.1	SAMN21241584	Mies et al, 2024
Desulfobacterota	Desulfarculia	Adiutricales	Adiutricaceae		Gx485_bin40	Glyptotermes sp.	1	0.487935	68.67	1.36	0	64.2	72.98	6675832	0	541	16372	12339	52867	c__Deltaproteobacteria (UID3216)	83	247	155	Gx485	GCA_031263525.1	SAMN21241606	Mies et al, 2024
Desulfobacterota	Desulfarculia	Adiutricales	Adiutricaceae		Gx485_bin53	Glyptotermes sp.	1	0.0903358	76.03	3.64	22.22	63.3	73.36	6501267	0	337	27086	19291	94934	c__Deltaproteobacteria (UID3216)	83	247	155	Gx485	GCA_031263485.1	SAMN21241609	Mies et al, 2024
Desulfobacterota	Desulfarculia	Adiutricales	Adiutricaceae		Im510_bin21	Incisitermes marginipennis	1	0.290168	86.08	1.83	0	55.9	69.31	4030946	0	111	52676	36314	148002	c__Deltaproteobacteria (UID3216)	83	247	155	Im510	GCA_031276865.1	SAMN21241778	Mies et al, 2024
Desulfobacterota	Desulfarculia	Adiutricales	Adiutricaceae		Im510_bin51	Incisitermes marginipennis	1	0.0831198	86.56	0	0	53.1	74.06	3482511	0	192	24131	18138	78314	c__Deltaproteobacteria (UID3216)	83	247	155	Im510	GCA_031276635.1	SAMN21241793	Mies et al, 2024
Desulfobacterota	Desulfarculia	Adiutricales	Adiutricaceae		Kf353_bin9	Kalotermes flavicollis	1	0.0949549	89.35	0.54	0	49.3	75.66	4243663	0	157	38735	27029	152365	c__Deltaproteobacteria (UID3216)	83	247	155	Kf353	GCA_031273455.1	SAMN21241928	Mies et al, 2024
Desulfobacterota	Desulfarculia	Adiutricales	Adiutricaceae		Nc350_bin107	Neotermes castaneus	1	0.0607068	53.86	2.58	50	47.8	78.51	1760606	0	312	6153	5642	21613	c__Deltaproteobacteria (UID3216)	83	247	155	Nc350	GCA_031271225.1	SAMN21242037	Mies et al, 2024
Desulfobacterota	Desulfarculia	Adiutricales	Adiutricaceae		Nc350_bin113	Neotermes castaneus	1	0.129251	82.13	0.65	0	50.1	76.3	3723818	0	283	16795	13158	72995	c__Deltaproteobacteria (UID3216)	83	247	155	Nc350	GCA_031271165.1	SAMN21242039	Mies et al, 2024
Desulfobacterota	Desulfarculia	Adiutricales	Adiutricaceae		Nc350_bin15	Neotermes castaneus	1	0.137097	73.64	0.81	50	48.5	79.76	3138301	0	273	15010	11495	67048	c__Deltaproteobacteria (UID3216)	83	247	155	Nc350	GCA_031270705.1	SAMN21242056	Mies et al, 2024
Desulfobacterota	Desulfarculia	Adiutricales	Adiutricaceae		Nc350_bin39	Neotermes castaneus	1	0.44017	74.84	0.63	0	49.1	72.27	3099733	0	159	25068	19495	64890	c__Deltaproteobacteria (UID3216)	83	247	155	Nc350	GCA_031269825.1	SAMN21242101	Mies et al, 2024
Desulfobacterota	Desulfarculia	Adiutricales	Adiutricaceae		Nc350_bin66	Neotermes castaneus	1	0.0972942	72.03	1.29	0	63.4	75.74	2586762	0	249	13603	10388	62212	c__Deltaproteobacteria (UID3216)	83	247	155	Nc350	GCA_031269485.1	SAMN21242114	Mies et al, 2024
Desulfobacterota	Desulfarculia	Adiutricales	Adiutricaceae		Nc350_bin97	Neotermes castaneus	1	0.0616771	68.51	0.65	0	49.9	76.66	2110351	0	387	5850	5453	23900	c__Deltaproteobacteria (UID3216)	83	247	155	Nc350	GCA_031269135.1	SAMN21242127	Mies et al, 2024
Desulfobacterota	Desulfarculia	Adiutricales	Adiutricaceae		Nm470_bin83	Neotermes meruensis	1	0.0777769	85.16	1.51	0	70.7	72.75	3960036	0	418	12615	9473	57324	c__Deltaproteobacteria (UID3216)	83	247	155	Nm470	GCA_031281735.1	SAMN21242267	Mies et al, 2024
Desulfobacterota	Desulfarculia	Adiutricales	Adiutricaceae		Pcl387_bin104	Procryptotermes leewardensis	1	0.0461831	55.6	0.02	100	58.4	76.92	1749015	0	355	5220	4926	21891	c__Deltaproteobacteria (UID3216)	83	247	155	Pcl387	GCA_031279525.1	SAMN21242353	Mies et al, 2024
Desulfobacterota	Desulfarculia	Adiutricales	Adiutricaceae		Pcl387_bin105	Procryptotermes leewardensis	1	0.0747577	89.68	0.65	0	45.3	77.14	3515449	0	148	36178	23753	100302	c__Deltaproteobacteria (UID3216)	83	247	155	Pcl387	GCA_031279515.1	SAMN21242354	Mies et al, 2024
Desulfobacterota	Desulfarculia	Adiutricales	Adiutricaceae		Pcl387_bin131	Procryptotermes leewardensis	1	0.137782	63.06	4	60	61.5	78.1	2413446	0	417	6744	5787	24206	c__Deltaproteobacteria (UID3216)	83	247	155	Pcl387	GCA_031279275.1	SAMN21242366	Mies et al, 2024
Desulfobacterota	Desulfarculia	Adiutricales	Adiutricaceae		Pcl387_bin146	Procryptotermes leewardensis	1	0.0531549	83.97	1.94	0	49.2	84.23	2886223	0	339	10458	8513	37795	c__Deltaproteobacteria (UID3216)	83	247	155	Pcl387	GCA_031279155.1	SAMN21242373	Mies et al, 2024
Desulfobacterota	Desulfarculia	Adiutricales	Adiutricaceae		Pcl387_bin177	Procryptotermes leewardensis	1	0.0514676	74.1	3.71	27.27	50.1	75.83	3001655	0	491	7062	6113	53606	c__Deltaproteobacteria (UID3216)	83	247	155	Pcl387	GCA_031278835.1	SAMN21242387	Mies et al, 2024
Desulfobacterota	Desulfarculia	Adiutricales	Adiutricaceae		Pcl387_bin19	Procryptotermes leewardensis	1	0.101882	67.26	0.65	0	49.9	72.25	2469841	0	303	9374	8151	48939	c__Deltaproteobacteria (UID3216)	83	247	155	Pcl387	GCA_031278795.1	SAMN21242391	Mies et al, 2024
Desulfobacterota	Desulfarculia	Adiutricales	Adiutricaceae		Pcl387_bin34	Procryptotermes leewardensis	1	0.213024	87.46	0.65	0	58.6	76.67	3414263	0	189	22711	18064	72614	c__Deltaproteobacteria (UID3216)	83	247	155	Pcl387	GCA_031278635.1	SAMN21242398	Mies et al, 2024
Desulfobacterota	Desulfarculia	Adiutricales	Adiutricaceae		Pcl387_bin47	Procryptotermes leewardensis	1	0.215817	87.58	1.61	0	60.2	76.23	3177670	0	249	16553	12761	57495	c__Deltaproteobacteria (UID3216)	83	247	155	Pcl387	GCA_031278475.1	SAMN21242408	Mies et al, 2024
Desulfobacterota	Desulfarculia	Adiutricales	Adiutricaceae		Pcl387_bin62	Procryptotermes leewardensis	1	0.0603339	83.69	7.37	6.25	40.9	63.42	4613374	0	671	8594	6875	41376	c__Deltaproteobacteria (UID3216)	83	247	155	Pcl387	GCA_031278325.1	SAMN21242413	Mies et al, 2024
Desulfobacterota	Desulfarculia	Adiutricales	Adiutricaceae		Pcl387_bin74	Procryptotermes leewardensis	1	0.0525511	75.77	1.51	33.33	60.8	77.73	3046811	0	499	6887	6105	35018	c__Deltaproteobacteria (UID3216)	83	247	155	Pcl387	GCA_031278225.1	SAMN21242417	Mies et al, 2024
Desulfobacterota	Desulfarculia	Adiutricales	Adiutricaceae		Pcl387_bin95	Procryptotermes leewardensis	1	0.065479	82.04	3.64	28.57	53	75.17	3594858	0	453	9482	7935	33547	c__Deltaproteobacteria (UID3216)	83	247	155	Pcl387	GCA_031277995.1	SAMN21242431	Mies et al, 2024
Desulfobacterota	Desulfarculia	Adiutricales	Adiutricaceae		Roe453_bin110	Roisinitermes ebogoensis	1	0.0763972	84.62	0.97	0	44.2	68.44	3459650	0	511	7692	6770	32974	c__Deltaproteobacteria (UID3216)	83	247	155	Roe453	GCA_031288745.1	SAMN21242573	Mies et al, 2024
Desulfobacterota	Desulfarculia	Adiutricales	Adiutricaceae		Roe453_bin26	Roisinitermes ebogoensis	1	0.0809722	86.54	1.29	0	67.3	70.31	4707578	0	381	16015	12355	79890	c__Deltaproteobacteria (UID3216)	83	247	155	Roe453	GCA_031288415.1	SAMN21242591	Mies et al, 2024
Desulfobacterota	Desulfarculia	Adiutricales	Adiutricaceae		Roe453_bin35	Roisinitermes ebogoensis	1	0.0453986	57.77	1.94	0	55.1	76.2	1676715	0	340	5427	4931	16746	c__Deltaproteobacteria (UID3216)	83	247	155	Roe453	GCA_031288375.1	SAMN21242597	Mies et al, 2024
			Adiutricaceae				47
		Adiutricales					47
Desulfobacterota	Desulfarculia	Desulfarculales	-		Gsp477_bin36	Glyptotermes sp.	1	0.0617424	84.7	0.16	0	52.6	88.21	2376790	0	109	28310	21805	86906	c__Deltaproteobacteria (UID3216)	83	247	155	Gsp477	GCA_031267815.1	SAMN21241417	Mies et al, 2024
			-				1
		Desulfarculales					1
	Desulfarculia						48
Desulfobacterota	Desulfobacteria	-	Syntrophaceae	JAKAFS01	Lab288P3_bin216	Labiotermes labralis	1	0.0204286	59.81	2.08	14.29	57.8	90.49	1292049	0	275	4928	4698	16910	c__Deltaproteobacteria (UID3218)	83	247	155	Lab288P3	GCA_009779815.1	SAMN12581932	Hervé et al. 2020
				JAKAFS01			1
			Syntrophaceae				1
		-					1
Desulfobacterota	Desulfobacteria	Desulfobacterales	Desulfobulbaceae	Desulfobulbus	Cu122P5_bin24	Nitiditermes sp. A	1	0.188267	60.18	0	0	62.3	89.45	1474742	0	313	5039	4711	12771	c__Deltaproteobacteria (UID3217)	62	280	168	Cu122P5	GCA_009782165.1	SAMN12581692	Hervé et al. 2020
Desulfobacterota	Desulfobacteria	Desulfobacterales	Desulfobulbaceae	Desulfobulbus	Emb289P4_bin76	Embiratermes neotenicus	1	0.168965	99.89	0.6	0	57.4	87.63	2748357	0	56	84342	49077	379745	c__Deltaproteobacteria (UID3217)	62	280	168	Emb289P4	GCA_009780825.1	SAMN12581822	Hervé et al. 2020
Desulfobacterota	Desulfobacteria	Desulfobacterales	Desulfobulbaceae	Desulfobulbus	Lab288P4_bin34	Labiotermes labralis	1	0.165768	89.02	2.45	83.33	58.9	85.97	2660121	0	308	11392	8636	68259	c__Deltaproteobacteria (UID3217)	62	280	168	Lab288P4	GCA_009778955.1	SAMN12581974	Hervé et al. 2020
				Desulfobulbus			3
			Desulfobulbaceae				3
		Desulfobacterales					3
Desulfobacterota	Desulfobacteria	Desulfovibrionales	Desulfovibrionaceae	Frigididesulfovibrio	Nt197P3_bin137	Neocapritermes taracua	1	0.1295	51.17	0	0	58	90.07	1475759	0	14	166805	105411	460018	c__Deltaproteobacteria (UID3218)	61	284	169	Nt197P3	GCA_009783025.1	SAMN12582047	Hervé et al. 2020
				Frigididesulfovibrio			1
Desulfobacterota	Desulfobacteria	Desulfovibrionales	Desulfovibrionaceae	WRHT01	Nt197P3_bin127	Neocapritermes taracua	1	0.0431616	73.12	3.58	55.56	58.1	92.83	1526648	0	228	8025	6695	48188	c__Deltaproteobacteria (UID3218)	61	284	169	Nt197P3	GCA_009783115.1	SAMN12582042	Hervé et al. 2020
				WRHT01			1
			Desulfovibrionaceae				2
		Desulfovibrionales					2
Desulfobacterota	Desulfobacteria	Desulfuromonadales	unclassified	WQYY01	Emb289P4_bin35	Embiratermes neotenicus	1	0.0444683	85.83	1.83	25	41.4	86.75	1719743	0	135	17843	12738	40313	c__Deltaproteobacteria (UID3218)	83	247	155	Emb289P4	GCA_009780995.1	SAMN12581813	Hervé et al. 2020
				WQYY01			1
			unclassified				1
		Desulfuromonadales					1
	Desulfobacteria						7
Desulfobacterota	Desulfobulbia	Desulfobulbales	Desulfobulbaceae	Desulfobulbus	Nt197P4_bin9	Neocapritermes taracua	1	0.263747	86.42	2.51	16.67	58.9	88.18	2126945	0	314	7640	6773	32979	c__Deltaproteobacteria (UID3217)	62	280	168	Nt197P4	GCA_009778235.1	SAMN12582105	Hervé et al. 2020
Desulfobacterota	Desulfobulbia	Desulfobulbales	Desulfobulbaceae	Desulfobulbus	Pc512_bin139	Prorhinotermes canalifrons	1	0.0672481	97.4	0.66	0	60.2	88.57	3418310	0	23	254344	148622	627430	c__Deltaproteobacteria (UID3217)	62	280	168	Pc512	GCA_031280615.1	SAMN21242308	Mies et al, 2024
				Desulfobulbus			2
			Desulfobulbaceae				2
Desulfobacterota	Desulfobulbia	Desulfobulbales	Desulfocapsaceae	UBA8130	Crp329_bin2	Crepititermes verruculosus	1	0.192842	89.65	1.79	0	56.1	88.48	1947405	0	255	9181	7636	42662	c__Deltaproteobacteria (UID3217)	62	280	168	Crp329	GCA_031256095.1	SAMN21241233	Mies et al, 2024
Desulfobacterota	Desulfobulbia	Desulfobulbales	Desulfocapsaceae	UBA8130	Rs511_bin14	Reticulitermes flavipes	1	0.135738	77.19	0	0	56.6	90.07	2701437	0	83	47843	32547	207322	k__Bacteria (UID203)	5449	103	57	Rs511	GCA_031287565.1	SAMN21242624	Mies et al, 2024
				UBA8130			2
			Desulfocapsaceae				2
		Desulfobulbales					4
	Desulfobulbia						4
Desulfobacterota	Desulfovibrionia	Desulfovibrionales	Desulfovibrionaceae	Cupidesulfovibrio	Rs511_bin20	Reticulitermes flavipes	1	0.0770847	99.41	0.59	100	67.2	84.07	4194484	0	84	83475	49934	225559	c__Deltaproteobacteria (UID3218)	61	284	169	Rs511	GCA_031287575.1	SAMN21242627	Mies et al, 2024
				Cupidesulfovibrio			1
Desulfobacterota	Desulfovibrionia	Desulfovibrionales	Desulfovibrionaceae	Desulfovibrio	Hs463_bin8	Hodotermopsis sjoestedti	1	1.0613	89.35	0	0	54.8	89.92	1386536	0	69	26001	20094	91932	c__Deltaproteobacteria (UID3218)	61	284	169	Hs463	GCA_031260725.1	SAMN21241746	Mies et al, 2024
Desulfobacterota	Desulfovibrionia	Desulfovibrionales	Desulfovibrionaceae	Desulfovibrio	Im510_bin1	Incisitermes marginipennis	1	1.72256	96.15	2.07	0	58.5	89.29	2038611	0	51	49814	39972	157715	c__Deltaproteobacteria (UID3218)	61	284	169	Im510	GCA_031291035.1	SAMN21241755	Mies et al, 2024
Desulfobacterota	Desulfovibrionia	Desulfovibrionales	Desulfovibrionaceae	Desulfovibrio	Im510_bin103	Incisitermes marginipennis	1	0.164245	86.09	0.07	0	55.8	90.87	2309316	0	167	18861	13828	66629	c__Deltaproteobacteria (UID3218)	61	284	169	Im510	GCA_031290895.1	SAMN21241758	Mies et al, 2024
Desulfobacterota	Desulfovibrionia	Desulfovibrionales	Desulfovibrionaceae	Desulfovibrio	Iy174_bin55	Incisitermes snyderi	1	0.0941667	89.35	1.31	6.25	58.8	90.09	2586001	0	230	14176	11243	43147	c__Deltaproteobacteria (UID3218)	61	284	169	Iy174	GCA_031275465.1	SAMN21241844	Mies et al, 2024
Desulfobacterota	Desulfovibrionia	Desulfovibrionales	Desulfovibrionaceae	Desulfovibrio	Md513_bin130	Mastotermes darwinensis	1	0.505698	85.32	1.25	0	62.8	80.71	2985580	0	101	35835	29560	226548	c__Deltaproteobacteria (UID3218)	61	284	169	Md513	GCA_031272715.1	SAMN21241963	Mies et al, 2024
Desulfobacterota	Desulfovibrionia	Desulfovibrionales	Desulfovibrionaceae	Desulfovibrio	Md513_bin41	Mastotermes darwinensis	1	0.395953	88.17	0.3	0	58.3	91.99	2213255	0	80	37899	27665	104622	c__Deltaproteobacteria (UID3218)	61	284	169	Md513	GCA_031272405.1	SAMN21241978	Mies et al, 2024
Desulfobacterota	Desulfovibrionia	Desulfovibrionales	Desulfovibrionaceae	Desulfovibrio	Nc350_bin16	Neotermes castaneus	1	0.163478	81.27	2.66	100	58.5	90.71	2151793	0	310	7815	6941	40571	c__Deltaproteobacteria (UID3218)	61	284	169	Nc350	GCA_031270875.1	SAMN21242062	Mies et al, 2024
Desulfobacterota	Desulfovibrionia	Desulfovibrionales	Desulfovibrionaceae	Desulfovibrio	Ncb351_bin103	Neotermes cubanus	1	0.109188	95.86	1.25	0	55.8	91.32	2538283	0	138	27730	18393	108232	c__Deltaproteobacteria (UID3218)	61	284	169	Ncb351	GCA_031284485.1	SAMN21242131	Mies et al, 2024
Desulfobacterota	Desulfovibrionia	Desulfovibrionales	Desulfovibrionaceae	Desulfovibrio	Ncb351_bin74	Neotermes cubanus	1	0.0587512	75.75	6.8	7.14	57.8	90.57	2299231	0	329	8060	6988	38247	c__Deltaproteobacteria (UID3218)	61	284	169	Ncb351	GCA_031283705.1	SAMN21242169	Mies et al, 2024
Desulfobacterota	Desulfovibrionia	Desulfovibrionales	Desulfovibrionaceae	Desulfovibrio	Pc512_bin104	Prorhinotermes canalifrons	1	0.0511209	88.17	1.78	0	56.9	89.52	2336495	0	102	33840	22906	149153	c__Deltaproteobacteria (UID3218)	61	284	169	Pc512	GCA_031280915.1	SAMN21242296	Mies et al, 2024
Desulfobacterota	Desulfovibrionia	Desulfovibrionales	Desulfovibrionaceae	Desulfovibrio	Po218_bin116	Porotermes adamsoni	1	0.0496344	89.23	0	0	53.1	80.47	1593438	0	92	23692	17319	72719	c__Deltaproteobacteria (UID3218)	61	284	169	Po218	GCA_031290615.1	SAMN21242481	Mies et al, 2024
Desulfobacterota	Desulfovibrionia	Desulfovibrionales	Desulfovibrionaceae	Desulfovibrio	Zx50_bin59	Zootermopsis nevadensis	1	1.72367	74.19	0	0	55.1	91.63	1090111	0	63	26942	17303	57049	c__Deltaproteobacteria (UID3218)	61	284	169	Zx50	GCA_031284695.1	SAMN21242750	Mies et al, 2024
				Desulfovibrio			12
Desulfobacterota	Desulfovibrionia	Desulfovibrionales	Desulfovibrionaceae	FLUQ01	Rs511_bin73	Reticulitermes flavipes	1	0.0642803	55.34	0.26	50	62.8	90.73	1398733	0	287	4771	4873	18044	c__Deltaproteobacteria (UID3218)	61	284	169	Rs511	GCA_031287005.1	SAMN21242645	Mies et al, 2024
				FLUQ01			1
Desulfobacterota	Desulfovibrionia	Desulfovibrionales	Desulfovibrionaceae	Frigididesulfovibrio	Ct408_bin78	Calcaritermes temnocephalus	1	0.0881435	59.32	0.03	0	61.6	88.18	1465791	0	292	5268	5019	25775	c__Deltaproteobacteria (UID3218)	61	284	169	Ct408	GCA_031255035.1	SAMN21241287	Mies et al, 2024
Desulfobacterota	Desulfovibrionia	Desulfovibrionales	Desulfovibrionaceae	Frigididesulfovibrio	Gsp477_bin83	Glyptotermes sp.	1	0.0419249	52.79	1.78	0	61	90.17	1380246	0	290	4859	4759	26123	c__Deltaproteobacteria (UID3218)	61	284	169	Gsp477	GCA_031267315.1	SAMN21241444	Mies et al, 2024
Desulfobacterota	Desulfovibrionia	Desulfovibrionales	Desulfovibrionaceae	Frigididesulfovibrio	Hs463_bin41	Hodotermopsis sjoestedti	1	0.0668065	95.27	1.18	0	55.7	91.36	2464289	0	164	22428	15026	61203	c__Deltaproteobacteria (UID3218)	61	284	169	Hs463	GCA_031260965.1	SAMN21241731	Mies et al, 2024
Desulfobacterota	Desulfovibrionia	Desulfovibrionales	Desulfovibrionaceae	Frigididesulfovibrio	Im510_bin30	Incisitermes marginipennis	1	0.0664454	89.55	1.78	0	61	88.01	2021984	0	183	15315	11049	57947	c__Deltaproteobacteria (UID3218)	61	284	169	Im510	GCA_031276785.1	SAMN21241783	Mies et al, 2024
Desulfobacterota	Desulfovibrionia	Desulfovibrionales	Desulfovibrionaceae	Frigididesulfovibrio	Im510_bin59	Incisitermes marginipennis	1	0.127245	83.43	0	0	59.7	86.45	2234705	0	116	24912	19264	96483	c__Deltaproteobacteria (UID3218)	61	284	169	Im510	GCA_031276485.1	SAMN21241797	Mies et al, 2024
Desulfobacterota	Desulfovibrionia	Desulfovibrionales	Desulfovibrionaceae	Frigididesulfovibrio	Iy174_bin20	Incisitermes snyderi	1	0.0700279	87.82	0.61	50	62.5	89.41	2212379	0	254	11087	8710	41800	c__Deltaproteobacteria (UID3218)	61	284	169	Iy174	GCA_031275955.1	SAMN21241824	Mies et al, 2024
Desulfobacterota	Desulfovibrionia	Desulfovibrionales	Desulfovibrionaceae	Frigididesulfovibrio	Kf353_bin37	Kalotermes flavicollis	1	0.143872	87.18	1.78	0	58.4	85.58	2605440	0	191	19943	13641	97958	c__Deltaproteobacteria (UID3218)	61	284	169	Kf353	GCA_031273845.1	SAMN21241905	Mies et al, 2024
Desulfobacterota	Desulfovibrionia	Desulfovibrionales	Desulfovibrionaceae	Frigididesulfovibrio	Nc350_bin1	Neotermes castaneus	1	0.276152	93.79	0	0	60.4	87.19	2548121	0	116	34126	21966	151941	c__Deltaproteobacteria (UID3218)	61	284	169	Nc350	GCA_031271265.1	SAMN21242035	Mies et al, 2024
Desulfobacterota	Desulfovibrionia	Desulfovibrionales	Desulfovibrionaceae	Frigididesulfovibrio	Nc350_bin8	Neotermes castaneus	1	0.402665	92.31	1.38	33.33	58	86.48	2632969	0	203	17187	12970	66115	c__Deltaproteobacteria (UID3218)	61	284	169	Nc350	GCA_031269345.1	SAMN21242119	Mies et al, 2024
Desulfobacterota	Desulfovibrionia	Desulfovibrionales	Desulfovibrionaceae	Frigididesulfovibrio	Ncb351_bin26	Neotermes cubanus	1	0.0472137	75.28	7.47	0	59.5	89.48	2076655	0	329	7607	6312	28680	c__Deltaproteobacteria (UID3218)	61	284	169	Ncb351	GCA_031284245.1	SAMN21242143	Mies et al, 2024
Desulfobacterota	Desulfovibrionia	Desulfovibrionales	Desulfovibrionaceae	Frigididesulfovibrio	Nm470_bin149	Neotermes meruensis	1	0.211468	75.84	2.07	100	60.1	89.08	1963072	0	277	8384	7086	31098	c__Deltaproteobacteria (UID3218)	61	284	169	Nm470	GCA_031282465.1	SAMN21242233	Mies et al, 2024
Desulfobacterota	Desulfovibrionia	Desulfovibrionales	Desulfovibrionaceae	Frigididesulfovibrio	Nm470_bin82	Neotermes meruensis	1	0.120572	83.21	3.05	66.67	60.8	88.68	2186379	0	281	9623	7780	33780	c__Deltaproteobacteria (UID3218)	61	284	169	Nm470	GCA_031281815.1	SAMN21242266	Mies et al, 2024
Desulfobacterota	Desulfovibrionia	Desulfovibrionales	Desulfovibrionaceae	Frigididesulfovibrio	Pc512_bin87	Prorhinotermes canalifrons	1	0.061531	86.98	1.78	0	56.2	87.03	2226111	0	94	39831	23682	153746	c__Deltaproteobacteria (UID3218)	61	284	169	Pc512	GCA_031279825.1	SAMN21242339	Mies et al, 2024
Desulfobacterota	Desulfovibrionia	Desulfovibrionales	Desulfovibrionaceae	Frigididesulfovibrio	Roe453_bin138	Roisinitermes ebogoensis	1	0.166266	95.56	0.59	100	59.2	86.4	2832608	0	153	29217	18513	127464	c__Deltaproteobacteria (UID3218)	61	284	169	Roe453	GCA_031288535.1	SAMN21242585	Mies et al, 2024
				Frigididesulfovibrio			14
Desulfobacterota	Desulfovibrionia	Desulfovibrionales	Desulfovibrionaceae	WRHT01	Gx481_bin32	Glyptotermes sp.	1	0.128733	92.7	1.18	50	54.4	87.45	2753392	0	202	18080	13630	72699	c__Deltaproteobacteria (UID3218)	61	284	169	Gx481	GCA_031266055.1	SAMN21241506	Mies et al, 2024
Desulfobacterota	Desulfovibrionia	Desulfovibrionales	Desulfovibrionaceae	WRHT01	Gx485_bin154	Glyptotermes sp.	1	0.0810115	94.08	1.88	11.11	60.7	90.12	2266660	0	176	16887	12878	49291	c__Deltaproteobacteria (UID3218)	61	284	169	Gx485	GCA_031264465.1	SAMN21241562	Mies et al, 2024
Desulfobacterota	Desulfovibrionia	Desulfovibrionales	Desulfovibrionaceae	WRHT01	Iy174_bin43	Incisitermes snyderi	1	0.132119	81.07	0	0	58.7	90.94	1810755	0	77	29172	23516	116876	c__Deltaproteobacteria (UID3218)	61	284	169	Iy174	GCA_031275645.1	SAMN21241836	Mies et al, 2024
Desulfobacterota	Desulfovibrionia	Desulfovibrionales	Desulfovibrionaceae	WRHT01	Pc512_bin36	Prorhinotermes canalifrons	1	0.0305703	74.61	1.25	0	57.3	88.91	1856682	0	270	7971	6876	40279	c__Deltaproteobacteria (UID3218)	61	284	169	Pc512	GCA_031280335.1	SAMN21242319	Mies et al, 2024
Desulfobacterota	Desulfovibrionia	Desulfovibrionales	Desulfovibrionaceae	WRHT01	TD116_bin81	Odontotermes sp.	1	0.348218	94.08	0	0	54.1	90.14	2614366	0	44	98667	59417	220013	c__Deltaproteobacteria (UID3218)	61	284	169	TD116	GCA_031285295.1	SAMN21242720	Mies et al, 2024
Desulfobacterota	Desulfovibrionia	Desulfovibrionales	Desulfovibrionaceae	WRHT01	Zx50_bin2	Zootermopsis nevadensis	1	0.0345123	50.91	5.58	12.5	49.7	92.82	1258980	0	224	6414	5620	24084	c__Deltaproteobacteria (UID3216)	61	284	169	Zx50	GCA_031284965.1	SAMN21242737	Mies et al, 2024
				WRHT01			6
Desulfobacterota	Desulfovibrionia	Desulfovibrionales	Desulfovibrionaceae	WRKB01	Coa324_bin30	Coatitermes kartaboensis	1	0.209578	53.46	3.02	57.14	59.4	92.04	1419379	0	344	4145	4126	15875	c__Deltaproteobacteria (UID3216)	61	284	169	Coa324	GCA_031256275.1	SAMN21241223	Mies et al, 2024
Desulfobacterota	Desulfovibrionia	Desulfovibrionales	Desulfovibrionaceae	WRKB01	Fux382_bin3	Furculitermes sp.	1	0.311871	55.5	0	0	58.6	92.33	1348229	0	259	5534	5205	18239	k__Bacteria (UID3187)	61	284	169	Fux382	GCA_031253875.1	SAMN21241344	Mies et al, 2024
Desulfobacterota	Desulfovibrionia	Desulfovibrionales	Desulfovibrionaceae	WRKB01	Nl494_bin51	Nasutitermes lujae	1	0.405723	74.02	8.77	57.14	61.5	91.16	2031641	0	348	6735	5838	21299	k__Bacteria (UID3187)	5449	103	57	Nl494	GCA_031283005.1	SAMN21242204	Mies et al, 2024
Desulfobacterota	Desulfovibrionia	Desulfovibrionales	Desulfovibrionaceae	WRKB01	Nt197P4_bin33	Neocapritermes taracua	1	0.128608	65.92	0.72	33.33	55.4	90.16	1477981	0	298	5430	4959	21990	c__Deltaproteobacteria (UID3216)	61	284	169	Nt197P4	GCA_009778295.1	SAMN12582102	Hervé et al. 2020
Desulfobacterota	Desulfovibrionia	Desulfovibrionales	Desulfovibrionaceae	WRKB01	Th196P4_bin15	Termes hospes	1	0.145337	54.96	3.63	58.82	57.1	90.43	1810444	146	394	4812	4594	22951	k__Bacteria (UID3187)	61	284	169	Th196P4	GCA_009776895.1	SAMN12582177	Hervé et al. 2020
				WRKB01			5
Desulfobacterota	Desulfovibrionia	Desulfovibrionales	Desulfovibrionaceae		Nct323_bin27	Neocapritermes taracua	1	0.138671	57.66	0.59	0	61.5	92.65	1061762	0	240	4634	4424	17706	c__Deltaproteobacteria (UID3218)	61	284	169	Nct323	GCA_031283295.1	SAMN21242191	Mies et al, 2024
			Desulfovibrionaceae				40
		Desulfovibrionales					40
	Desulfovibrionia						40
Desulfobacterota	Syntrophia	Syntrophales	JAAYKM01		Xx448_bin26	Dicuspiditermes spinitibialis	1	0.552476	63.28	0.75	20	47.7	88.88	1288541	0	246	5628	5237	22113	c__Deltaproteobacteria (UID3218)	83	247	155	Xx448	GCA_031285215.1	SAMN21242726	Mies et al, 2024
			JAAYKM01				1
		Syntrophales					1
	Syntrophia						1
Desulfobacterota							108
Elusimicrobiota	Elusimicrobia	Elusimicrobiales	Elusimicrobiaceae	Elusimicrobium	Ehx436_bin12	Euhamitermes sp.	1	0.127183	92.13	0	0	47.5	90.84	1427815	0	131	15450	10899	69635	k__Bacteria (UID1452)	2993	143	89	Ehx436	GCA_031254225.1	SAMN21241325	Mies et al, 2024
Elusimicrobiota	Elusimicrobia	Elusimicrobiales	Elusimicrobiaceae	Elusimicrobium	Lab288P4_bin46	Labiotermes labralis	1	0.111195	61.8	0	0	47.4	93.01	1274471	0	10	168887	127447	474550	k__Bacteria (UID2495)	2993	143	89	Lab288P4	GCA_009778915.1	SAMN12581978	Hervé et al. 2020
				Elusimicrobium			2
Elusimicrobiota	Elusimicrobia	Elusimicrobiales	Elusimicrobiaceae	UBA1174	Cc175_bin38	Cryptotermes cavifrons	1	0.0665001	65.54	0.07	0	49.5	89.34	1165741	0	200	6533	5828	27444	k__Bacteria (UID2495)	2993	143	89	Cc175	GCA_031259485.1	SAMN21241078	Mies et al, 2024
Elusimicrobiota	Elusimicrobia	Elusimicrobiales	Elusimicrobiaceae	UBA1174	Cd354_bin122	Cryptotermes dudleyi	1	0.0825833	84.01	0	0	41	85.24	1489428	0	237	7169	6284	26579	k__Bacteria (UID2495)	2993	143	89	Cd354	GCA_031258375.1	SAMN21241120	Mies et al, 2024
Elusimicrobiota	Elusimicrobia	Elusimicrobiales	Elusimicrobiaceae	UBA1174	Gx485_bin153	Glyptotermes sp.	1	0.0610663	87.08	1.12	0	48.9	89.81	1569983	0	153	12578	10261	59222	k__Bacteria (UID2495)	2993	143	89	Gx485	GCA_031264445.1	SAMN21241561	Mies et al, 2024
Elusimicrobiota	Elusimicrobia	Elusimicrobiales	Elusimicrobiaceae	UBA1174	Hm464_bin23	Hodotermes mossambicus	1	0.0492438	84.73	1.12	0	40.6	92.71	1232868	0	135	11502	9132	52175	k__Bacteria (UID2495)	2993	143	89	Hm464	GCA_031262415.1	SAMN21241662	Mies et al, 2024
Elusimicrobiota	Elusimicrobia	Elusimicrobiales	Elusimicrobiaceae	UBA1174	Mx356_bin5	Macrotermes cf. amplus	1	0.0930878	71.28	0	0	50.4	92.95	951971	0	184	5595	5173	16354	k__Bacteria (UID2495)	2993	143	89	Mx356	GCA_031271365.1	SAMN21242029	Mies et al, 2024
				UBA1174			5
			Elusimicrobiaceae				7
		Elusimicrobiales					7
	Elusimicrobia						7
Elusimicrobiota	Endomicrobia	Endomicrobiales	Endomicrobiaceae	Endomicrobium	Cu122P5_bin43	Nitiditermes sp. A	1	0.0392159	69.86	2.72	28.57	44.5	88.73	1578700	0	290	6039	5443	18578	k__Bacteria (UID2495)	2993	143	89	Cu122P5	GCA_009782015.1	SAMN12581700	Hervé et al. 2020
Elusimicrobiota	Endomicrobia	Endomicrobiales	Endomicrobiaceae	Endomicrobium	Emb289P1_bin41	Embiratermes neotenicus	1	0.0152225	72.2	1.23	50	39.5	92.51	1215993	0	238	5340	5109	15811	k__Bacteria (UID2495)	2993	143	89	Emb289P1	GCA_009785695.1	SAMN12581731	Hervé et al. 2020
Elusimicrobiota	Endomicrobia	Endomicrobiales	Endomicrobiaceae	Endomicrobium	Emb289P3_bin85	Embiratermes neotenicus	1	0.102331	96.56	0	0	39.6	92.85	1897585	0	25	101862	75903	411946	k__Bacteria (UID2495)	2993	143	89	Emb289P3	GCA_009781315.1	SAMN12581797	Hervé et al. 2020
Elusimicrobiota	Endomicrobia	Endomicrobiales	Endomicrobiaceae	Endomicrobium	Gx485_bin123	Glyptotermes sp.	1	0.0558077	85.39	0	0	39.2	88.91	2258665	0	288	10060	7842	29674	k__Bacteria (UID2495)	2993	143	89	Gx485	GCA_031264895.1	SAMN21241547	Mies et al, 2024
Elusimicrobiota	Endomicrobia	Endomicrobiales	Endomicrobiaceae	Endomicrobium	Lab288P3_bin37	Labiotermes labralis	1	0.042773	92.13	1.12	100	38.2	91.9	1953071	0	43	68980	45420	164708	k__Bacteria (UID2495)	2993	143	89	Lab288P3	GCA_009779605.1	SAMN12581943	Hervé et al. 2020
Elusimicrobiota	Endomicrobia	Endomicrobiales	Endomicrobiaceae	Endomicrobium	Lab288P4_bin38	Labiotermes labralis	1	0.0466862	94.38	1.23	50	38	91.32	1889886	0	107	24944	17662	113116	k__Bacteria (UID2495)	2993	143	89	Lab288P4	GCA_009778965.1	SAMN12581975	Hervé et al. 2020
Elusimicrobiota	Endomicrobia	Endomicrobiales	Endomicrobiaceae	Endomicrobium	Mx356_bin47	Macrotermes cf. amplus	1	0.151189	95.44	0	0	42.7	92.63	1887305	0	64	47208	29489	111828	k__Bacteria (UID2495)	2993	143	89	Mx356	GCA_031271405.1	SAMN21242027	Mies et al, 2024
Elusimicrobiota	Endomicrobia	Endomicrobiales	Endomicrobiaceae	Endomicrobium	Nt197P4_bin29	Neocapritermes taracua	1	0.859011	97.75	1.12	0	39.7	91.27	2380768	0	54	60537	44088	153372	k__Bacteria (UID2495)	2993	143	89	Nt197P4	GCA_009778325.1	SAMN12582100	Hervé et al. 2020
Elusimicrobiota	Endomicrobia	Endomicrobiales	Endomicrobiaceae	Endomicrobium	Pcl387_bin121	Procryptotermes leewardensis	1	0.216383	97.69	0	0	36.3	90.88	2009061	0	46	64079	43675	266684	k__Bacteria (UID2495)	2993	143	89	Pcl387	GCA_031279415.1	SAMN21242361	Mies et al, 2024
Elusimicrobiota	Endomicrobia	Endomicrobiales	Endomicrobiaceae	Endomicrobium	Roe453_bin70	Roisinitermes ebogoensis	1	0.046219	58.57	0	0	39.7	88.67	1188626	0	268	4662	4435	13913	k__Bacteria (UID2495)	2993	143	89	Roe453	GCA_031287925.1	SAMN21242613	Mies et al, 2024
Elusimicrobiota	Endomicrobia	Endomicrobiales	Endomicrobiaceae	Endomicrobium	Th196P4_bin33	Termes hospes	1	0.156531	91.61	6.33	92.31	40.3	90.38	2292577	123	130	23848	17634	74955	k__Bacteria (UID203)	2993	143	89	Th196P4	GCA_009776745.1	SAMN12582186	Hervé et al. 2020
				Endomicrobium			11
Elusimicrobiota	Endomicrobia	Endomicrobiales	Endomicrobiaceae	Endomicrobium_A	Cc175_bin54	Cryptotermes cavifrons	1	0.0732875	63.85	5.06	0	31.6	87.83	779872	0	163	4938	4784	16345	k__Bacteria (UID203)	2993	143	89	Cc175	GCA_031259375.1	SAMN21241085	Mies et al, 2024
Elusimicrobiota	Endomicrobia	Endomicrobiales	Endomicrobiaceae	Endomicrobium_A	Cd354_bin52	Cryptotermes dudleyi	1	0.425581	90.64	0	0	31.1	86.21	1051938	0	28	59104	37569	153342	k__Bacteria (UID2495)	2993	143	89	Cd354	GCA_031257835.1	SAMN21241147	Mies et al, 2024
Elusimicrobiota	Endomicrobia	Endomicrobiales	Endomicrobiaceae	Endomicrobium_A	Ct408_bin22	Calcaritermes temnocephalus	1	0.318518	94.38	0	0	34.1	91.76	1166988	0	75	21527	15559	77918	k__Bacteria (UID2495)	2993	143	89	Ct408	GCA_031255495.1	SAMN21241263	Mies et al, 2024
Elusimicrobiota	Endomicrobia	Endomicrobiales	Endomicrobiaceae	Endomicrobium_A	Ct408_bin36	Calcaritermes temnocephalus	1	9.44307	76.78	4.25	100	27.6	88.75	562085	0	86	7144	6535	39093	k__Bacteria (UID2495)	2993	143	89	Ct408	GCA_031255375.1	SAMN21241268	Mies et al, 2024
Elusimicrobiota	Endomicrobia	Endomicrobiales	Endomicrobiaceae	Endomicrobium_A	Gsp477_bin175	Glyptotermes sp.	1	0.098623	94.32	0	0	30.8	89.74	1259240	0	47	45065	26792	117626	k__Bacteria (UID2495)	2993	143	89	Gsp477	GCA_031268145.1	SAMN21241401	Mies et al, 2024
Elusimicrobiota	Endomicrobia	Endomicrobiales	Endomicrobiaceae	Endomicrobium_A	Gsp477_bin38	Glyptotermes sp.	1	0.310241	94.01	0	0	34.2	91.45	1277136	0	24	72241	53214	299836	k__Bacteria (UID2495)	2993	143	89	Gsp477	GCA_031267795.1	SAMN21241419	Mies et al, 2024
Elusimicrobiota	Endomicrobia	Endomicrobiales	Endomicrobiaceae	Endomicrobium_A	Gsp477_bin5	Glyptotermes sp.	1	2.70227	91.76	0	0	33.5	78.47	758044	0	2	592480	379022	592480	k__Bacteria (UID2495)	2993	143	89	Gsp477	GCA_031267715.1	SAMN21241425	Mies et al, 2024
Elusimicrobiota	Endomicrobia	Endomicrobiales	Endomicrobiaceae	Endomicrobium_A	Gx481_bin165	Glyptotermes sp.	1	0.196575	50.91	0	0	27.2	88.01	394984	0	5	270444	78996	270444	k__Bacteria (UID203)	5449	100	55	Gx481	GCA_031266535.1	SAMN21241479	Mies et al, 2024
Elusimicrobiota	Endomicrobia	Endomicrobiales	Endomicrobiaceae	Endomicrobium_A	Gx481_bin217	Glyptotermes sp.	1	0.213099	59.55	0	0	31.7	87.92	827877	0	28	41830	29567	114027	k__Bacteria (UID2495)	2993	143	89	Gx481	GCA_031266185.1	SAMN21241499	Mies et al, 2024
Elusimicrobiota	Endomicrobia	Endomicrobiales	Endomicrobiaceae	Endomicrobium_A	Gx481_bin60	Glyptotermes sp.	1	1.05614	68.87	1.19	100	33.8	89.46	969322	0	167	6720	5804	21702	k__Bacteria (UID2495)	2993	143	89	Gx481	GCA_031265775.1	SAMN21241518	Mies et al, 2024
Elusimicrobiota	Endomicrobia	Endomicrobiales	Endomicrobiaceae	Endomicrobium_A	Gx485_bin159	Glyptotermes sp.	1	0.205528	67.82	1.12	100	35.7	91	909775	0	145	7362	6274	22900	k__Bacteria (UID2495)	2993	143	89	Gx485	GCA_031264425.1	SAMN21241563	Mies et al, 2024
Elusimicrobiota	Endomicrobia	Endomicrobiales	Endomicrobiaceae	Endomicrobium_A	Gx485_bin172	Glyptotermes sp.	1	1.76204	81.65	1.69	50	30.4	71.71	801952	0	34	30453	23586	113378	k__Bacteria (UID203)	2993	143	89	Gx485	GCA_031264325.1	SAMN21241569	Mies et al, 2024
Elusimicrobiota	Endomicrobia	Endomicrobiales	Endomicrobiaceae	Endomicrobium_A	Gx485_bin199	Glyptotermes sp.	1	0.446819	85.39	1.12	0	33.4	86.04	986526	0	54	26350	18269	78873	k__Bacteria (UID2495)	2993	143	89	Gx485	GCA_031264105.1	SAMN21241577	Mies et al, 2024
Elusimicrobiota	Endomicrobia	Endomicrobiales	Endomicrobiaceae	Endomicrobium_A	Gx485_bin218	Glyptotermes sp.	1	1.69195	56.18	0	0	23.8	92.7	249549	0	4	155241	62387	155241	k__Bacteria (UID2495)	2993	143	89	Gx485	GCA_031263865.1	SAMN21241589	Mies et al, 2024
Elusimicrobiota	Endomicrobia	Endomicrobiales	Endomicrobiaceae	Endomicrobium_A	Hm464_bin156	Hodotermes mossambicus	1	0.0942572	94.55	9.09	23.53	33.2	82.04	985755	0	81	17510	12169	47845	k__Bacteria (UID2495)	5449	100	55	Hm464	GCA_031262725.1	SAMN21241645	Mies et al, 2024
Elusimicrobiota	Endomicrobia	Endomicrobiales	Endomicrobiaceae	Endomicrobium_A	Hm464_bin172	Hodotermes mossambicus	1	0.177744	86.35	1.12	0	27.8	69.05	936649	0	11	155769	85149	217881	k__Bacteria (UID2495)	2993	143	89	Hm464	GCA_031262585.1	SAMN21241653	Mies et al, 2024
Elusimicrobiota	Endomicrobia	Endomicrobiales	Endomicrobiaceae	Endomicrobium_A	Hm464_bin52	Hodotermes mossambicus	1	0.129134	65.15	1.41	100	27.4	91.93	446572	0	49	10818	9113	30658	k__Bacteria (UID2495)	2993	143	89	Hm464	GCA_031262135.1	SAMN21241675	Mies et al, 2024
Elusimicrobiota	Endomicrobia	Endomicrobiales	Endomicrobiaceae	Endomicrobium_A	Hm464_bin99	Hodotermes mossambicus	1	0.628305	85.96	2.25	0	27	94.97	483639	0	5	325727	96727	325727	k__Bacteria (UID2495)	2993	143	89	Hm464	GCA_031261715.1	SAMN21241696	Mies et al, 2024
Elusimicrobiota	Endomicrobia	Endomicrobiales	Endomicrobiaceae	Endomicrobium_A	Hs463_bin53	Hodotermopsis sjoestedti	1	0.102415	87.27	9.55	44.44	35.7	76.7	1108012	0	75	35814	14773	99110	k__Bacteria (UID2495)	2993	143	89	Hs463	GCA_031260905.1	SAMN21241735	Mies et al, 2024
Elusimicrobiota	Endomicrobia	Endomicrobiales	Endomicrobiaceae	Endomicrobium_A	Hs463_bin80	Hodotermopsis sjoestedti	1	1.08504	83.9	1.12	100	35.5	80.85	989969	0	17	94534	58233	197174	k__Bacteria (UID2495)	2993	143	89	Hs463	GCA_031260705.1	SAMN21241747	Mies et al, 2024
Elusimicrobiota	Endomicrobia	Endomicrobiales	Endomicrobiaceae	Endomicrobium_A	Iy174_bin31	Incisitermes snyderi	1	0.535041	96.63	0	0	31.2	89.33	1237699	0	49	33804	25259	104582	k__Bacteria (UID203)	2993	143	89	Iy174	GCA_031275795.1	SAMN21241831	Mies et al, 2024
Elusimicrobiota	Endomicrobia	Endomicrobiales	Endomicrobiaceae	Endomicrobium_A	Kf353_bin142	Kalotermes flavicollis	1	0.478835	55.74	0	0	34	88.94	689618	0	16	69929	43101	100014	k__Bacteria (UID2495)	2993	143	89	Kf353	GCA_031274155.1	SAMN21241891	Mies et al, 2024
Elusimicrobiota	Endomicrobia	Endomicrobiales	Endomicrobiaceae	Endomicrobium_A	Kf353_bin21	Kalotermes flavicollis	1	4.65673	84.64	0	0	25.8	90.95	535010	0	5	177943	107002	192770	k__Bacteria (UID2495)	2993	143	89	Kf353	GCA_031273925.1	SAMN21241899	Mies et al, 2024
Elusimicrobiota	Endomicrobia	Endomicrobiales	Endomicrobiaceae	Endomicrobium_A	Kf353_bin3	Kalotermes flavicollis	1	0.306536	81.77	2.25	50	32.2	81.6	916062	0	143	7674	6406	30240	k__Bacteria (UID2495)	2993	143	89	Kf353	GCA_031273885.1	SAMN21241903	Mies et al, 2024
Elusimicrobiota	Endomicrobia	Endomicrobiales	Endomicrobiaceae	Endomicrobium_A	Md513_bin31	Mastotermes darwinensis	1	0.0970894	90.64	0	0	31	85.01	795254	0	18	62036	44180	109604	k__Bacteria (UID2495)	2993	143	89	Md513	GCA_031272445.1	SAMN21241975	Mies et al, 2024
Elusimicrobiota	Endomicrobia	Endomicrobiales	Endomicrobiaceae	Endomicrobium_A	Md513_bin60	Mastotermes darwinensis	1	0.419219	63.67	0	0	35.2	75.03	698591	0	30	36749	23286	78358	k__Bacteria (UID2495)	2993	143	89	Md513	GCA_031272265.1	SAMN21241985	Mies et al, 2024
Elusimicrobiota	Endomicrobia	Endomicrobiales	Endomicrobiaceae	Endomicrobium_A	Nc350_bin114	Neotermes castaneus	1	1.91147	59.18	0	0	31.1	74.1	609713	0	29	34121	21024	70518	k__Bacteria (UID2495)	2993	143	89	Nc350	GCA_031271205.1	SAMN21242040	Mies et al, 2024
Elusimicrobiota	Endomicrobia	Endomicrobiales	Endomicrobiaceae	Endomicrobium_A	Nc350_bin26	Neotermes castaneus	1	0.284789	90.57	1.12	0	32.4	76.24	808055	0	13	169505	62158	238254	k__Bacteria (UID2495)	2993	143	89	Nc350	GCA_031269945.1	SAMN21242096	Mies et al, 2024
Elusimicrobiota	Endomicrobia	Endomicrobiales	Endomicrobiaceae	Endomicrobium_A	Nc350_bin45	Neotermes castaneus	1	0.335216	96.63	1.84	0	31.1	88.92	1332927	0	60	32883	22215	155790	k__Bacteria (UID2495)	2993	143	89	Nc350	GCA_031269735.1	SAMN21242104	Mies et al, 2024
Elusimicrobiota	Endomicrobia	Endomicrobiales	Endomicrobiaceae	Endomicrobium_A	Nc350_bin89	Neotermes castaneus	1	2.43371	80.9	0.37	0	32.6	90.25	920991	0	45	26794	20466	69304	k__Bacteria (UID2495)	2993	143	89	Nc350	GCA_031269295.1	SAMN21242121	Mies et al, 2024
Elusimicrobiota	Endomicrobia	Endomicrobiales	Endomicrobiaceae	Endomicrobium_A	Ncb351_bin15	Neotermes cubanus	1	1.24495	74.58	1.19	100	33.9	91.53	1093503	0	111	13859	9851	38550	k__Bacteria (UID2495)	2993	143	89	Ncb351	GCA_031284395.1	SAMN21242138	Mies et al, 2024
Elusimicrobiota	Endomicrobia	Endomicrobiales	Endomicrobiaceae	Endomicrobium_A	Ncb351_bin50	Neotermes cubanus	1	1.82768	61.72	1.29	100	33.5	83.92	659866	0	90	8533	7331	22245	k__Bacteria (UID2495)	2993	143	89	Ncb351	GCA_031283985.1	SAMN21242154	Mies et al, 2024
Elusimicrobiota	Endomicrobia	Endomicrobiales	Endomicrobiaceae	Endomicrobium_A	Nm470_bin124	Neotermes meruensis	1	0.847221	96.63	0	0	33.8	89.87	1251993	0	40	56261	31299	110867	k__Bacteria (UID2495)	2993	143	89	Nm470	GCA_031282625.1	SAMN21242224	Mies et al, 2024
Elusimicrobiota	Endomicrobia	Endomicrobiales	Endomicrobiaceae	Endomicrobium_A	Nm470_bin135	Neotermes meruensis	1	0.443746	91.76	0	0	30.8	84.13	719205	0	4	382683	179801	382683	k__Bacteria (UID2495)	2993	143	89	Nm470	GCA_031282525.1	SAMN21242229	Mies et al, 2024
Elusimicrobiota	Endomicrobia	Endomicrobiales	Endomicrobiaceae	Endomicrobium_A	Nm470_bin18	Neotermes meruensis	1	0.639454	91.01	1.12	0	29	90.88	582188	0	3	242892	194062	279481	k__Bacteria (UID2495)	2993	143	89	Nm470	GCA_031282355.1	SAMN21242238	Mies et al, 2024
Elusimicrobiota	Endomicrobia	Endomicrobiales	Endomicrobiaceae	Endomicrobium_A	Nm470_bin63	Neotermes meruensis	1	0.17958	95.32	0	0	31.2	90.69	1058414	0	87	17185	12165	51056	k__Bacteria (UID2495)	2993	143	89	Nm470	GCA_031281995.1	SAMN21242258	Mies et al, 2024
Elusimicrobiota	Endomicrobia	Endomicrobiales	Endomicrobiaceae	Endomicrobium_A	Pcl387_bin10	Procryptotermes leewardensis	1	0.104363	68.97	4.06	0	33.1	82.99	1406045	0	232	7166	6060	28014	k__Bacteria (UID2495)	2993	143	89	Pcl387	GCA_031279625.1	SAMN21242349	Mies et al, 2024
Elusimicrobiota	Endomicrobia	Endomicrobiales	Endomicrobiaceae	Endomicrobium_A	Pcl387_bin119	Procryptotermes leewardensis	1	1.57792	53.66	1.12	100	33.8	90.78	829451	0	101	10857	8212	48254	k__Bacteria (UID2495)	2993	143	89	Pcl387	GCA_031279375.1	SAMN21242359	Mies et al, 2024
Elusimicrobiota	Endomicrobia	Endomicrobiales	Endomicrobiaceae	Endomicrobium_A	Pcl387_bin17	Procryptotermes leewardensis	1	0.130099	94.01	2.25	0	30.9	88.38	1322514	0	71	28303	18626	74741	k__Bacteria (UID2495)	2993	143	89	Pcl387	GCA_031278955.1	SAMN21242384	Mies et al, 2024
Elusimicrobiota	Endomicrobia	Endomicrobiales	Endomicrobiaceae	Endomicrobium_A	Pcl387_bin170	Procryptotermes leewardensis	1	0.315574	96.63	0.37	0	32.5	90.02	1296191	0	66	26748	19639	99723	k__Bacteria (UID2495)	2993	143	89	Pcl387	GCA_031278895.1	SAMN21242385	Mies et al, 2024
Elusimicrobiota	Endomicrobia	Endomicrobiales	Endomicrobiaceae	Endomicrobium_A	Pcl387_bin51	Procryptotermes leewardensis	1	5.70654	54.55	0	0	33.1	80.24	531752	0	82	7174	6484	22485	k__Bacteria (UID2495)	5449	100	55	Pcl387	GCA_031278405.1	SAMN21242409	Mies et al, 2024
Elusimicrobiota	Endomicrobia	Endomicrobiales	Endomicrobiaceae	Endomicrobium_A	Pcl387_bin82	Procryptotermes leewardensis	1	1.44358	63.64	1.5	100	33.9	88.97	981521	0	106	13662	9259	49435	k__Bacteria (UID2495)	2993	143	89	Pcl387	GCA_031278115.1	SAMN21242423	Mies et al, 2024
Elusimicrobiota	Endomicrobia	Endomicrobiales	Endomicrobiaceae	Endomicrobium_A	Po218_bin113	Porotermes adamsoni	1	0.224048	92.88	0	0	36.3	85.03	1182413	0	55	28317	21498	65545	k__Bacteria (UID2495)	2993	143	89	Po218	GCA_031290625.1	SAMN21242479	Mies et al, 2024
Elusimicrobiota	Endomicrobia	Endomicrobiales	Endomicrobiaceae	Endomicrobium_A	Po218_bin119	Porotermes adamsoni	1	0.764363	52.73	0	0	30.6	79.31	409366	0	7	220873	58480	220873	k__Bacteria (UID2495)	5449	100	55	Po218	GCA_031290575.1	SAMN21242483	Mies et al, 2024
Elusimicrobiota	Endomicrobia	Endomicrobiales	Endomicrobiaceae	Endomicrobium_A	Po218_bin4	Porotermes adamsoni	1	0.110109	94.38	6.74	16.67	32.6	75.26	1113224	0	36	58941	30922	154230	k__Bacteria (UID2495)	2993	143	89	Po218	GCA_031290155.1	SAMN21242503	Mies et al, 2024
Elusimicrobiota	Endomicrobia	Endomicrobiales	Endomicrobiaceae	Endomicrobium_A	Po218_bin49	Porotermes adamsoni	1	6.53105	74.72	2.31	100	31.1	85.47	598024	0	99	6813	6040	26494	k__Bacteria (UID2495)	2993	143	89	Po218	GCA_031290055.1	SAMN21242509	Mies et al, 2024
Elusimicrobiota	Endomicrobia	Endomicrobiales	Endomicrobiaceae	Endomicrobium_A	Po218_bin97	Porotermes adamsoni	1	0.12432	86.14	3.37	0	32.3	83.37	1277048	0	49	38147	26062	129768	k__Bacteria (UID2495)	2993	143	89	Po218	GCA_031289585.1	SAMN21242533	Mies et al, 2024
Elusimicrobiota	Endomicrobia	Endomicrobiales	Endomicrobiaceae	Endomicrobium_A	Pq454_bin17	Porotermes quadricollis	1	0.0767794	55.14	0.58	0	32.2	86.9	525386	0	132	4042	3980	11877	k__Bacteria (UID2495)	2993	143	89	Pq454	GCA_031289525.1	SAMN21242536	Mies et al, 2024
Elusimicrobiota	Endomicrobia	Endomicrobiales	Endomicrobiaceae	Endomicrobium_A	Pq454_bin6	Porotermes quadricollis	1	0.18526	95.13	0	0	37.2	87.61	1035476	0	26	61584	39826	123201	k__Bacteria (UID2495)	2993	143	89	Pq454	GCA_031289055.1	SAMN21242558	Mies et al, 2024
Elusimicrobiota	Endomicrobia	Endomicrobiales	Endomicrobiaceae	Endomicrobium_A	Roe453_bin8	Roisinitermes ebogoensis	1	0.843102	94.38	0	0	31.3	88.15	1263672	0	57	31155	22169	77402	k__Bacteria (UID2495)	2993	143	89	Roe453	GCA_031287855.1	SAMN21242617	Mies et al, 2024
Elusimicrobiota	Endomicrobia	Endomicrobiales	Endomicrobiaceae	Endomicrobium_A	Rs511_bin67	Reticulitermes flavipes	1	0.162682	96.63	1.12	0	34	88.18	983946	0	34	50557	28939	86032	k__Bacteria (UID2495)	2993	143	89	Rs511	GCA_031286985.1	SAMN21242643	Mies et al, 2024
Elusimicrobiota	Endomicrobia	Endomicrobiales	Endomicrobiaceae	Endomicrobium_A	Rs511_bin77	Reticulitermes flavipes	1	2.10389	67.27	5.45	33.33	35.9	83.37	791676	0	93	11471	8512	38709	k__Bacteria (UID2495)	5449	100	55	Rs511	GCA_031286885.1	SAMN21242647	Mies et al, 2024
				Endomicrobium_A			52
Elusimicrobiota	Endomicrobia	Endomicrobiales	Endomicrobiaceae	WQVR01	Emb289P1_bin39	Embiratermes neotenicus	1	0.0144404	72.15	0	0	41.2	94.06	1024352	0	178	6584	5754	28000	k__Bacteria (UID2495)	2993	143	89	Emb289P1	GCA_009785775.1	SAMN12581728	Hervé et al. 2020
				WQVR01			1
Elusimicrobiota	Endomicrobia	Endomicrobiales	Endomicrobiaceae		Cf509_bin71	Coptotermes formosanus	1	0.01733	78.09	0	0	38.2	88.85	1517907	0	251	6730	6047	29706	k__Bacteria (UID2495)	2993	143	89	Cf509	GCA_031256695.1	SAMN21241202	Mies et al, 2024
Elusimicrobiota	Endomicrobia	Endomicrobiales	Endomicrobiaceae		Hm464_bin133	Hodotermes mossambicus	1	0.462454	85.58	0	0	24.9	94.77	443994	0	3	269977	147998	269977	k__Bacteria (UID2495)	2993	143	89	Hm464	GCA_031262885.1	SAMN21241638	Mies et al, 2024
Elusimicrobiota	Endomicrobia	Endomicrobiales	Endomicrobiaceae		Hs463_bin78	Hodotermopsis sjoestedti	1	0.0525442	65.84	1.23	50	37.3	90.9	1252252	0	263	5068	4761	16398	k__Bacteria (UID2495)	2993	143	89	Hs463	GCA_031260765.1	SAMN21241744	Mies et al, 2024
Elusimicrobiota	Endomicrobia	Endomicrobiales	Endomicrobiaceae		Im510_bin129	Incisitermes marginipennis	1	0.0533325	89.31	0.37	0	39.9	87.61	1890425	0	240	10060	7876	36758	k__Bacteria (UID2495)	2993	143	89	Im510	GCA_031277075.1	SAMN21241768	Mies et al, 2024
Elusimicrobiota	Endomicrobia	Endomicrobiales	Endomicrobiaceae		Kf353_bin125	Kalotermes flavicollis	1	0.312126	67.42	2.25	33.33	36.5	91.51	1042589	0	22	76164	47390	191336	k__Bacteria (UID2495)	2993	143	89	Kf353	GCA_031274365.1	SAMN21241882	Mies et al, 2024
Elusimicrobiota	Endomicrobia	Endomicrobiales	Endomicrobiaceae		Kf353_bin60	Kalotermes flavicollis	1	0.16257	87.54	4.49	0	39.4	86.87	2162424	0	296	8180	7305	36512	k__Bacteria (UID2495)	2993	143	89	Kf353	GCA_031273645.1	SAMN21241915	Mies et al, 2024
Elusimicrobiota	Endomicrobia	Endomicrobiales	Endomicrobiaceae		Ncb351_bin78	Neotermes cubanus	1	1.43605	92.13	0	0	41.2	92.81	1254713	0	159	9559	7891	42170	k__Bacteria (UID2495)	2993	143	89	Ncb351	GCA_031283745.1	SAMN21242171	Mies et al, 2024
Elusimicrobiota	Endomicrobia	Endomicrobiales	Endomicrobiaceae		Nm470_bin11	Neotermes meruensis	1	0.168978	79.03	1.29	100	37.1	88.01	1509739	0	252	6993	5991	26573	k__Bacteria (UID2495)	2993	143	89	Nm470	GCA_031282945.1	SAMN21242213	Mies et al, 2024
Elusimicrobiota	Endomicrobia	Endomicrobiales	Endomicrobiaceae		Po218_bin99	Porotermes adamsoni	1	0.0466369	60.11	4.49	14.29	35.3	90.79	1546514	0	310	5343	4988	21577	k__Bacteria (UID2495)	2993	143	89	Po218	GCA_031289555.1	SAMN21242534	Mies et al, 2024
Elusimicrobiota	Endomicrobia	Endomicrobiales	Endomicrobiaceae		Roe453_bin9	Roisinitermes ebogoensis	1	0.105102	96.63	1.12	0	33.8	88.99	1357215	0	60	37648	22620	161023	k__Bacteria (UID2495)	2993	143	89	Roe453	GCA_031287735.1	SAMN21242620	Mies et al, 2024
Elusimicrobiota	Endomicrobia	Endomicrobiales	Endomicrobiaceae		Rs511_bin47	Reticulitermes flavipes	1	0.0759246	93.26	1.12	0	37.7	85.57	2155969	0	125	25724	17247	122910	k__Bacteria (UID2495)	2993	143	89	Rs511	GCA_031287095.1	SAMN21242638	Mies et al, 2024
Elusimicrobiota	Endomicrobia	Endomicrobiales	Endomicrobiaceae		Zx50_bin50	Zootermopsis nevadensis	1	0.119043	50.27	1.12	0	35.4	92.65	694552	0	133	6224	5222	15030	k__Bacteria (UID2495)	2993	143	89	Zx50	GCA_031284775.1	SAMN21242747	Mies et al, 2024
			Endomicrobiaceae				76
		Endomicrobiales					76
	Endomicrobia						76
Elusimicrobiota	RUG730	RUG730	RUG730		Cc175_bin64	Cryptotermes cavifrons	1	0.0545535	74.16	2.25	0	26.7	85.55	1616214	0	326	5471	4957	19276	f__Xanthomonadaceae (UID4214)	2993	143	89	Cc175	GCA_031259185.1	SAMN21241092	Mies et al, 2024
			RUG730				1
		RUG730					1
	RUG730						1
Elusimicrobiota							84
Fibrobacterota	Chitinivibrionia	Chitinispirillales	Chitinispirillaceae	GUT77	Co191P1_bin56	Cornitermes sp.	1	0.561142	95.22	1.1	100	55.5	89.26	2894567	36	200	20845	14472	58302	k__Bacteria (UID2495)	2993	147	91	Co191P1	GCA_009786575.1	SAMN12581628	Hervé et al. 2020
Fibrobacterota	Chitinivibrionia	Chitinispirillales	Chitinispirillaceae	GUT77	Co191P1_bin79	Cornitermes sp.	1	1.51213	97.41	0	0	54.4	89.74	2932782	136	136	30460	21563	116749	k__Bacteria (UID2495)	2993	147	91	Co191P1	GCA_009787965.1	SAMN12581637	Hervé et al. 2020
Fibrobacterota	Chitinivibrionia	Chitinispirillales	Chitinispirillaceae	GUT77	Co191P3_bin13	Cornitermes sp.	1	0.491654	87.52	5.49	83.33	56.2	90.14	2392657	28	160	19167	14953	54675	k__Bacteria (UID2495)	2993	147	91	Co191P3	GCA_009787845.1	SAMN12581647	Hervé et al. 2020
Fibrobacterota	Chitinivibrionia	Chitinispirillales	Chitinispirillaceae	GUT77	Co191P3_bin71	Cornitermes sp.	1	3.14287	98.51	0	0	54.9	90.01	2683290	704	121	34044	22170	89480	k__Bacteria (UID2495)	2993	147	91	Co191P3	GCA_009786415.1	SAMN12581666	Hervé et al. 2020
				GUT77			4
Fibrobacterota	Chitinivibrionia	Chitinispirillales	Chitinispirillaceae	WRCH01	Lab288P3_bin119	Labiotermes labralis	1	0.0598121	90.89	2.2	50	45.7	89.54	2865785	0	205	23108	13979	74714	k__Bacteria (UID2495)	2993	147	91	Lab288P3	GCA_009784115.1	SAMN12581900	Hervé et al. 2020
				WRCH01			1
			Chitinispirillaceae				5
		Chitinispirillales					5
Fibrobacterota	Chitinivibrionia	Chitinivibrionales	Chitinispirillaceae	GUT77	Cyl330_bin21	Cylindrotermes parvignathus	1	0.155006	67.21	0	0	56.3	88.53	1970967	0	301	7437	6548	20952	k__Bacteria (UID2495)	2993	147	91	Cyl330	GCA_031254445.1	SAMN21241316	Mies et al, 2024
Fibrobacterota	Chitinivibrionia	Chitinivibrionales	Chitinispirillaceae	GUT77	Nl494_bin39	Nasutitermes lujae	1	1.0752	87.91	2.2	100	54.6	89.58	2579755	0	144	23963	17914	104587	k__Bacteria (UID2495)	2993	147	91	Nl494	GCA_031283085.1	SAMN21242202	Mies et al, 2024
Fibrobacterota	Chitinivibrionia	Chitinivibrionales	Chitinispirillaceae	GUT77	Nx346_bin10	Nasutitermes ephratae	1	3.16144	64.47	1.1	100	53.6	88.18	2276088	0	107	26315	21271	99348	k__Bacteria (UID2495)	2993	147	91	Nx346	GCA_031281485.1	SAMN21242276	Mies et al, 2024
				GUT77			3
Fibrobacterota	Chitinivibrionia	Chitinivibrionales	Chitinispirillaceae	WRCH01	Ehx436_bin27	Euhamitermes sp.	1	0.220834	98.84	1.1	0	43.5	85.51	3684628	0	56	102434	65796	264576	k__Bacteria (UID2495)	2993	147	91	Ehx436	GCA_031254105.1	SAMN21241332	Mies et al, 2024
Fibrobacterota	Chitinivibrionia	Chitinivibrionales	Chitinispirillaceae	WRCH01	Nct323_bin23	Neocapritermes taracua	1	0.146789	58.15	2.2	0	44.4	89.33	1725811	0	396	4470	4358	13429	k__Bacteria (UID2495)	2993	147	91	Nct323	GCA_031283355.1	SAMN21242189	Mies et al, 2024
				WRCH01			2
Fibrobacterota	Chitinivibrionia	Chitinivibrionales	Chitinispirillaceae		Pal332_bin12	Palmitermes impostor	1	0.248275	89.35	0	0	52.4	91.03	2574232	0	163	21292	15792	62607	k__Bacteria (UID2495)	2993	147	91	Pal332	GCA_031281225.1	SAMN21242284	Mies et al, 2024
Fibrobacterota	Chitinivibrionia	Chitinivibrionales	Chitinispirillaceae		Spi319_bin3	Spinitermes trispinosus	1	0.22327	91.14	1.65	0	49.1	87.26	2635164	0	278	12034	9479	48015	k__Bacteria (UID2495)	2993	147	91	Spi319	GCA_031286265.1	SAMN21242673	Mies et al, 2024
			Chitinispirillaceae				7
Fibrobacterota	Chitinivibrionia	Chitinivibrionales	WRFX01	WRFX01	Lab288P1_bin58	Labiotermes labralis	1	0.0539913	95.6	0	0	42.6	91.77	2502114	0	88	46564	28433	270123	k__Bacteria (UID2495)	2993	147	91	Lab288P1	GCA_009779925.1	SAMN12581866	Hervé et al. 2020
Fibrobacterota	Chitinivibrionia	Chitinivibrionales	WRFX01	WRFX01	Mp193P3_bin36	Microcerotermes parvus	1	0.234442	93.22	5.49	100	39.5	91.77	2691549	115	231	15937	11651	63077	k__Bacteria (UID2495)	2993	147	91	Mp193P3	GCA_009787445.1	SAMN12581994	Hervé et al. 2020
				WRFX01			2
Fibrobacterota	Chitinivibrionia	Chitinivibrionales	WRFX01		Cx337_bin26	Constrictotermes cavifrons	1	0.2098	96.7	0	0	38.8	91.51	2233221	0	130	24925	17178	82746	k__Bacteria (UID2495)	2993	147	91	Cx337	GCA_031254455.1	SAMN21241313	Mies et al, 2024
			WRFX01				3
		Chitinivibrionales					10
	Chitinivibrionia						15
Fibrobacterota	Fibrobacteria	Fibrobacterales	Fibrobacteraceae	Fibromonas	Co191P1_bin69	Cornitermes sp.	1	0.639449	86.26	1.65	50	43.2	95.99	2140379	1164	241	11205	8876	40464	k__Bacteria (UID2495)	2993	147	91	Co191P1	GCA_009788135.1	SAMN12581633	Hervé et al. 2020
Fibrobacterota	Fibrobacteria	Fibrobacterales	Fibrobacteraceae	Fibromonas	Co191P3_bin40	Cornitermes sp.	1	0.177894	70.15	2.2	50	42.6	95.17	1882916	274	203	12203	9274	61179	k__Bacteria (UID2495)	2993	147	91	Co191P3	GCA_009787645.1	SAMN12581658	Hervé et al. 2020
Fibrobacterota	Fibrobacteria	Fibrobacterales	Fibrobacteraceae	Fibromonas	Co191P4_bin13	Cornitermes sp.	1	0.240663	85.16	1.16	100	42.2	93.84	3099352	0	339	12724	9142	72636	k__Bacteria (UID2495)	2993	147	91	Co191P4	GCA_009786285.1	SAMN12581669	Hervé et al. 2020
Fibrobacterota	Fibrobacteria	Fibrobacterales	Fibrobacteraceae	Fibromonas	Coa324_bin40	Coatitermes kartaboensis	1	2.51554	89.66	9.14	41.38	42.5	91.82	2931916	0	228	16484	12859	51032	k__Bacteria (UID2495)	5449	104	58	Coa324	GCA_031256255.1	SAMN21241225	Mies et al, 2024
Fibrobacterota	Fibrobacteria	Fibrobacterales	Fibrobacteraceae	Fibromonas	Mcx344_bin28	Microcerotermes sp.	1	1.27233	65.2	0	0	44.5	94.69	1961323	0	186	13291	10544	44600	k__Bacteria (UID2495)	2993	147	91	Mcx344	GCA_031273195.1	SAMN21241939	Mies et al, 2024
Fibrobacterota	Fibrobacteria	Fibrobacterales	Fibrobacteraceae	Fibromonas	Mcx344_bin62	Microcerotermes sp.	1	0.345335	69.78	6.89	46.15	45.3	94.9	1976041	0	226	11522	8743	36365	k__Bacteria (UID2495)	2993	147	91	Mcx344	GCA_031273065.1	SAMN21241945	Mies et al, 2024
Fibrobacterota	Fibrobacteria	Fibrobacterales	Fibrobacteraceae	Fibromonas	Nc150P3_bin18	Nasutitermes corniger	1	0.704567	61.21	8.62	28.57	40.8	96	2254897	176	363	6921	6211	33849	k__Bacteria (UID2495)	5449	104	58	Nc150P3	GCA_009787235.1	SAMN12582006	Hervé et al. 2020
Fibrobacterota	Fibrobacteria	Fibrobacterales	Fibrobacteraceae	Fibromonas	Nc150P4_bin10	Nasutitermes corniger	1	0.256376	58.21	6.04	16.67	43.4	95.28	1638056	0	251	8227	6526	25504	k__Bacteria (UID2495)	2993	147	91	Nc150P4	GCA_009787165.1	SAMN12582010	Hervé et al. 2020
Fibrobacterota	Fibrobacteria	Fibrobacterales	Fibrobacteraceae	Fibromonas	Nct323_bin22	Neocapritermes taracua	1	0.118744	53.22	0.55	100	44.2	93.51	1336218	0	307	4560	4352	12004	k__Bacteria (UID2495)	2993	147	91	Nct323	GCA_031283345.1	SAMN21242188	Mies et al, 2024
Fibrobacterota	Fibrobacteria	Fibrobacterales	Fibrobacteraceae	Fibromonas	Nx346_bin40	Nasutitermes ephratae	1	1.07509	79.47	0	0	40.2	95.15	2561440	0	85	44907	30134	99344	k__Bacteria (UID203)	5449	104	58	Nx346	GCA_031281345.1	SAMN21242281	Mies et al, 2024
Fibrobacterota	Fibrobacteria	Fibrobacterales	Fibrobacteraceae	Fibromonas	Nx346_bin45	Nasutitermes ephratae	1	1.16577	83.49	2.2	50	42.3	94.96	2294510	0	120	28246	19120	85763	k__Bacteria (UID203)	2993	147	91	Nx346	GCA_031281265.1	SAMN21242282	Mies et al, 2024
Fibrobacterota	Fibrobacteria	Fibrobacterales	Fibrobacteraceae	Fibromonas	Nx346_bin46	Nasutitermes ephratae	1	0.333121	84.72	1.1	0	40.3	94.89	2712574	0	124	30339	21875	108027	k__Bacteria (UID2495)	2993	147	91	Nx346	GCA_031281275.1	SAMN21242283	Mies et al, 2024
Fibrobacterota	Fibrobacteria	Fibrobacterales	Fibrobacteraceae	Fibromonas	Spi319_bin2	Spinitermes trispinosus	1	0.195532	96.7	1.1	0	41.1	92.43	3187493	0	277	15936	11507	47543	k__Bacteria (UID203)	2993	147	91	Spi319	GCA_031286305.1	SAMN21242670	Mies et al, 2024
Fibrobacterota	Fibrobacteria	Fibrobacterales	Fibrobacteraceae	Fibromonas	Th196P3_bin8	Termes hospes	1	0.0645224	89.56	7.14	25	42.1	93.09	2225524	0	360	6935	6182	26538	k__Bacteria (UID203)	2993	147	91	Th196P3	GCA_009777135.1	SAMN12582165	Hervé et al. 2020
				Fibromonas			14
Fibrobacterota	Fibrobacteria	Fibrobacterales	Fibrobacteraceae		Mx356_bin10	Macrotermes cf. amplus	1	0.237582	84.48	0	0	48.1	89.66	2279514	0	112	29769	20352	88119	k__Bacteria (UID2495)	5449	104	58	Mx356	GCA_031271785.1	SAMN21242007	Mies et al, 2024
Fibrobacterota	Fibrobacteria	Fibrobacterales	Fibrobacteraceae		Pal332_bin17	Palmitermes impostor	1	0.205732	92.24	0	0	42	93.77	2570314	0	219	16000	11736	83730	k__Bacteria (UID2495)	2993	147	91	Pal332	GCA_031281155.1	SAMN21242287	Mies et al, 2024
			Fibrobacteraceae				16
		Fibrobacterales					16
	Fibrobacteria						16
Fibrobacterota							31
Fusobacteriota	Fusobacteriia	Fusobacteriales	Fusobacteriaceae		Md513_bin107	Mastotermes darwinensis	1	0.0663471	90.45	0	0	50.9	90.84	2015641	0	159	16595	12676	55713	p__Firmicutes (UID241)	174	149	89	Md513	GCA_031272945.1	SAMN21241949	Mies et al, 2024
Fusobacteriota	Fusobacteriia	Fusobacteriales	Fusobacteriaceae		Md513_bin120	Mastotermes darwinensis	1	0.996992	98.88	0	0	53.2	90.7	2089388	0	41	64582	50960	168712		174	149	89	Md513	GCA_031272775.1	SAMN21241957	Mies et al, 2024
Fusobacteriota	Fusobacteriia	Fusobacteriales	Fusobacteriaceae		Pq454_bin26	Porotermes quadricollis	1	0.111769	98.88	0.11	0	30.5	88.63	2445578	0	123	31922	19882	147966	k__Bacteria (UID2329)	174	149	89	Pq454	GCA_031289425.1	SAMN21242540	Mies et al, 2024
			Fusobacteriaceae				3
Fusobacteriota	Fusobacteriia	Fusobacteriales	Leptotrichiaceae	Sebaldella	TD116_bin61	Odontotermes sp.	1	0.29993	80	0	0	33.1	85.58	1938071	0	322	7032	6018	27858	k__Bacteria (UID2329)	174	149	89	TD116	GCA_031285605.1	SAMN21242706	Mies et al, 2024
				Sebaldella			1
			Leptotrichiaceae				1
		Fusobacteriales					4
	Fusobacteriia						4
Fusobacteriota							4
Margulisbacteria	Termititenacia	Termititenacales	Termititenacaceae	Termititenax	Gsp477_bin121	Glyptotermes sp.	1	0.0968354	88.76	0	0	50.2	91.72	1552300	0	144	12271	10779	43348	k__Bacteria (UID2495)	2993	143	89	Gsp477	GCA_031268855.1	SAMN21241375	Mies et al, 2024
Margulisbacteria	Termititenacia	Termititenacales	Termititenacaceae	Termititenax	Gx481_bin108	Glyptotermes sp.	1	0.197457	81.23	1.12	0	48.3	92.64	1544395	0	174	11953	8875	55238	k__Bacteria (UID2495)	2993	143	89	Gx481	GCA_031267055.1	SAMN21241456	Mies et al, 2024
Margulisbacteria	Termititenacia	Termititenacales	Termititenacaceae	Termititenax	Gx485_bin185	Glyptotermes sp.	1	0.042814	62.21	0.1	0	50	93.36	940888	0	176	5808	5345	33067	k__Bacteria (UID2495)	2993	147	91	Gx485	GCA_031264205.1	SAMN21241572	Mies et al, 2024
Margulisbacteria	Termititenacia	Termititenacales	Termititenacaceae	Termititenax	Pcl387_bin101	Procryptotermes leewardensis	1	0.34073	71.84	0	0	51.4	93.65	1021249	0	165	6699	6189	20855	k__Bacteria (UID2495)	2993	143	89	Pcl387	GCA_031279615.1	SAMN21242350	Mies et al, 2024
				Termititenax			4
Margulisbacteria	Termititenacia	Termititenacales	Termititenacaceae		Kf353_bin111	Kalotermes flavicollis	1	0.050871	85.39	0	0	52.4	90.53	1607784	0	92	24964	17475	87211	k__Bacteria (UID2329)	2993	143	89	Kf353	GCA_031274525.1	SAMN21241877	Mies et al, 2024
Margulisbacteria	Termititenacia	Termititenacales	Termititenacaceae		Pcl387_bin129	Procryptotermes leewardensis	1	0.0622794	89.89	4.49	0	51.6	94.56	1503071	0	134	15303	11216	48596	k__Bacteria (UID2495)	2993	143	89	Pcl387	GCA_031279305.1	SAMN21242364	Mies et al, 2024
			Termititenacaceae				6
		Termititenacales					6
	Termititenacia						6
Margulisbacteria							6
Myxococcota	Myxococcia	Myxococcales	Myxococcaceae	WRKR01	Th196P3_bin117	Termes hospes	1	2.24884	94.52	0.16	0	53	88.89	2700659	300	68	58814	39711	283752	c__Deltaproteobacteria (UID3216)	83	247	155	Th196P3	GCA_009782175.1	SAMN12582118	Hervé et al. 2020
				WRKR01			1
			Myxococcaceae				1
Myxococcota	Myxococcia	Myxococcales	UBA5297	UBA1203	Hm464_bin50	Hodotermes mossambicus	1	0.0572516	71.4	0.65	0	62.5	81.93	3024130	0	214	19289	14131	65858	c__Deltaproteobacteria (UID3216)	83	247	155	Hm464	GCA_031262165.1	SAMN21241674	Mies et al, 2024
				UBA1203			1
			UBA5297				1
		Myxococcales					2
	Myxococcia						2
Myxococcota							2
Patescibacteria	Gracilibacteria	Absconditabacterales	Absconditicoccaceae	UBA3291	Pcl387_bin118	Procryptotermes leewardensis	1	0.0621348	66.38	1.72	100	35.4	86.42	1136442	0	156	8762	7284	31669	k__Bacteria (UID203)	5449	104	58	Pcl387	GCA_031279405.1	SAMN21242358	Mies et al, 2024
				UBA3291			1
Patescibacteria	Gracilibacteria	Absconditabacterales	Absconditicoccaceae		Pc512_bin17	Prorhinotermes canalifrons	1	0.0377783	72.41	3.45	0	37.4	88.95	1278185	0	56	31556	22824	108285	k__Bacteria (UID203)	5449	104	58	Pc512	GCA_031280545.1	SAMN21242309	Mies et al, 2024
Patescibacteria	Gracilibacteria	Absconditabacterales	Absconditicoccaceae		Roe453_bin123	Roisinitermes ebogoensis	1	0.0856159	70.91	0	0	38	87.38	1368766	0	134	14086	10214	46754	k__Bacteria (UID203)	5449	104	58	Roe453	GCA_031288635.1	SAMN21242579	Mies et al, 2024
			Absconditicoccaceae				3
		Absconditabacterales					3
Patescibacteria	Gracilibacteria	Absconditicoccaceae	X112	UBA3291	Cd354_bin46	Cryptotermes dudleyi	1	0.103074	70.38	0	0	37.6	86.39	1262887	0	132	11575	9567	37403	c__Deltaproteobacteria (UID3216)	5449	104	58	Cd354	GCA_031257895.1	SAMN21241142	Mies et al, 2024
Patescibacteria	Gracilibacteria	Absconditicoccaceae	X112	UBA3291	Cd354_bin53	Cryptotermes dudleyi	1	2.06459	73.12	1.72	0	35.9	87.17	1323583	0	101	19347	13104	56200	k__Bacteria (UID203)	5449	104	58	Cd354	GCA_031257845.1	SAMN21241148	Mies et al, 2024
Patescibacteria	Gracilibacteria	Absconditicoccaceae	X112	UBA3291	Hs463_bin34	Hodotermopsis sjoestedti	1	0.150654	70.34	0	0	37.6	88.38	1370899	0	67	27802	20461	84586	k__Bacteria (UID203)	5449	104	58	Hs463	GCA_031261265.1	SAMN21241729	Mies et al, 2024
Patescibacteria	Gracilibacteria	Absconditicoccaceae	X112	UBA3291	Im510_bin22	Incisitermes marginipennis	1	0.213554	73.28	0	0	36.5	86.86	1230105	0	38	49342	32371	99769	k__Bacteria (UID203)	5449	104	58	Im510	GCA_031276875.1	SAMN21241779	Mies et al, 2024
				UBA3291			4
Patescibacteria	Gracilibacteria	Absconditicoccaceae	X112		Ct408_bin92	Calcaritermes temnocephalus	1	0.0778479	65.52	1.72	0	33.5	87.54	894712	0	105	10270	8521	36765	c__Deltaproteobacteria (UID3216)	5449	104	58	Ct408	GCA_031254845.1	SAMN21241296	Mies et al, 2024
Patescibacteria	Gracilibacteria	Absconditicoccaceae	X112		Fux382_bin12	Furculitermes sp.	1	0.411542	78.45	0	0	36	89.51	1077356	0	21	110626	51302	146509	k__Bacteria (UID203)	5449	104	58	Fux382	GCA_031254045.1	SAMN21241335	Mies et al, 2024
			X112				6
		Absconditicoccaceae					6
Patescibacteria	Gracilibacteria	BD1-5	UBA6164	GN02-872	Kf353_bin27	Kalotermes flavicollis	1	0.0446598	61.03	0.56	0	26.4	86.2	1028676	0	172	6687	5980	24326	k__Bacteria (UID203)	174	149	89	Kf353	GCA_031273935.1	SAMN21241901	Mies et al, 2024
Patescibacteria	Gracilibacteria	BD1-5	UBA6164	GN02-872	Pcl387_bin157	Procryptotermes leewardensis	1	0.208977	60	7.87	45.45	26	86.02	942230	0	171	6435	5510	17363	k__Bacteria (UID2329)	174	149	89	Pcl387	GCA_031279095.1	SAMN21242377	Mies et al, 2024
Patescibacteria	Gracilibacteria	BD1-5	UBA6164	GN02-872	Roe453_bin118	Roisinitermes ebogoensis	1	0.133175	71.75	1.69	0	25.3	83.29	1297378	0	87	21071	14912	55532	k__Bacteria (UID2329)	174	149	89	Roe453	GCA_031288695.1	SAMN21242577	Mies et al, 2024
				GN02-872			3
			UBA6164				3
		BD1-5					3
Patescibacteria	Gracilibacteria	UBA6164	UBA6164	GN02-872	Ast373_bin9	Astalotermes quietus	1	0.189777	76.85	0	0	27.9	90.25	1049128	0	71	20910	14776	66705	k__Bacteria (UID203)	174	149	89	Ast373	GCA_031260225.1	SAMN21241050	Mies et al, 2024
				GN02-872			1
			UBA6164				1
		UBA6164					1
	Gracilibacteria						13
Patescibacteria	Microgenomatia	PJMF01	PJMF01		Co333_bin36	Cornitermes pugnax	1	0.134605	56.16	1.71	0	38.8	91.34	881010	0	113	9742	7796	32625	k__Bacteria (UID2329)	901	171	117	Co333	GCA_031256595.1	SAMN21241208	Mies et al, 2024
			PJMF01				1
		PJMF01					1
Patescibacteria	Microgenomatia	UBA1400	PJMF01	WRMU01	Th196P3_bin94	Termes hospes	1	0.0180354	54.04	0	0	46.4	92.71	709345	0	65	13176	10913	31081	k__Bacteria (UID2329)	901	171	117	Th196P3	GCA_009776965.1	SAMN12582173	Hervé et al. 2020
				WRMU01			1
			PJMF01				1
		UBA1400					1
	Microgenomatia						2
Patescibacteria	Saccharimonadia	Nanoperiomorbaceae	Saccharimonadaceae	WQXA01	Jx357_bin7	Jugositermes tuberculatus	1	0.0992611	53.37	2.14	33.33	45.1	93.58	529489	0	63	11516	8404	32899	k__Bacteria (UID1453)	901	171	117	Jx357	GCA_031274625.1	SAMN21241873	Mies et al, 2024
				WQXA01			1
Patescibacteria	Saccharimonadia	Nanoperiomorbaceae	Saccharimonadaceae	WRGU01	Hm464_bin174	Hodotermes mossambicus	1	0.0421216	58.26	0	0	42.4	91.34	587767	0	89	7699	6604	17599	k__Bacteria (UID1453)	5449	104	58	Hm464	GCA_031262565.1	SAMN21241654	Mies et al, 2024
				WRGU01			1
Patescibacteria	Saccharimonadia	Nanoperiomorbaceae	Saccharimonadaceae	WRHN01	Gx481_bin200	Glyptotermes sp.	1	0.114786	57.83	0.85	0	47.9	90.66	792187	0	42	31552	18861	73385	k__Bacteria (UID1453)	901	171	117	Gx481	GCA_031266275.1	SAMN21241495	Mies et al, 2024
				WRHN01			1
Patescibacteria	Saccharimonadia	Nanoperiomorbaceae	Saccharimonadaceae		Gx485_bin132	Glyptotermes sp.	1	0.128896	56.86	0.85	0	47.9	91.09	742307	0	62	15141	11972	39743	k__Bacteria (UID1453)	901	171	117	Gx485	GCA_031264785.1	SAMN21241552	Mies et al, 2024
Patescibacteria	Saccharimonadia	Nanoperiomorbaceae	Saccharimonadaceae		Hm464_bin32	Hodotermes mossambicus	1	0.0484689	51.86	0.85	0	52.5	90.37	717704	0	59	14972	12164	64714	k__Bacteria (UID1453)	901	171	117	Hm464	GCA_031262325.1	SAMN21241667	Mies et al, 2024
			Saccharimonadaceae				5
Patescibacteria	Saccharimonadia	Nanoperiomorbaceae	Saccharimonadales incertae sedis	WQXA01	Co191P4_bin22	Cornitermes sp.	1	0.0911799	63.98	0	0	44.2	92.56	772085	0	43	26948	17955	93828	k__Bacteria (UID2495)	924	161	108	Co191P4	GCA_009786195.1	SAMN12581674	Hervé et al. 2020
Patescibacteria	Saccharimonadia	Nanoperiomorbaceae	Saccharimonadales incertae sedis	WQXA01	Emb289P3_bin132	Embiratermes neotenicus	1	0.0137888	63.82	0.93	50	50.8	91.46	781496	0	38	27816	20565	78349	k__Bacteria (UID203)	901	171	117	Emb289P3	GCA_009785095.1	SAMN12581763	Hervé et al. 2020
				WQXA01			2
			Saccharimonadales incertae sedis				2
		Nanoperiomorbaceae					7
Patescibacteria	Saccharimonadia	Nanosyncoccaceae	Saccharimonadaceae	WQUV01	Emb289P1_bin101	Embiratermes neotenicus	1	0.0146779	55.05	0.85	0	50	91.26	677865	0	14	92597	48418	193415	k__Bacteria (UID1453)	901	171	117	Emb289P1	GCA_009781895.1	SAMN12581706	Hervé et al. 2020
Patescibacteria	Saccharimonadia	Nanosyncoccaceae	Saccharimonadaceae	WQUV01	Hm464_bin166	Hodotermes mossambicus	1	0.267288	58.47	0	0	49.6	90.5	652476	0	5	158952	130495	193355	k__Bacteria (UID1453)	901	171	117	Hm464	GCA_031262695.1	SAMN21241648	Mies et al, 2024
				WQUV01			2
Patescibacteria	Saccharimonadia	Nanosyncoccaceae	Saccharimonadaceae	WQWN01	Emb289P1_bin99	Embiratermes neotenicus	1	0.0204086	50.43	0	0	48.3	89.64	677945	0	7	88857	96849	188046	k__Bacteria (UID1453)	901	171	117	Emb289P1	GCA_009785325.1	SAMN12581750	Hervé et al. 2020
				WQWN01			1
Patescibacteria	Saccharimonadia	Nanosyncoccaceae	Saccharimonadaceae	WRFU01	Cf509_bin11	Coptotermes formosanus	1	0.0459028	65.9	0.93	0	47.7	91.99	747608	0	6	160364	124601	262240	k__Bacteria (UID1452)	924	161	108	Cf509	GCA_031257295.1	SAMN21241172	Mies et al, 2024
Patescibacteria	Saccharimonadia	Nanosyncoccaceae	Saccharimonadaceae	WRFU01	Gx485_bin75	Glyptotermes sp.	1	0.0540062	57.31	3.59	66.67	47.8	90.75	730746	0	76	10614	9615	70755	k__Bacteria (UID1452)	901	171	117	Gx485	GCA_031263285.1	SAMN21241616	Mies et al, 2024
				WRFU01			2
Patescibacteria	Saccharimonadia	Nanosyncoccaceae	Saccharimonadaceae	WRLZ01	Hs463_bin113	Hodotermopsis sjoestedti	1	0.0476074	57.7	0	0	47	90.9	506153	0	34	20866	14886	46506	k__Bacteria (UID2329)	2993	143	89	Hs463	GCA_031261545.1	SAMN21241706	Mies et al, 2024
				WRLZ01			1
Patescibacteria	Saccharimonadia	Nanosyncoccaceae	Saccharimonadaceae		Ct408_bin148	Calcaritermes temnocephalus	1	0.0554359	58.97	0	0	46	89.74	652259	0	29	32340	22491	84835	k__Bacteria (UID1453)	901	171	117	Ct408	GCA_031255735.1	SAMN21241251	Mies et al, 2024
Patescibacteria	Saccharimonadia	Nanosyncoccaceae	Saccharimonadaceae		Iy174_bin30	Incisitermes snyderi	1	0.317929	61.85	0.28	0	48.7	87.95	1067570	0	43	37060	24827	84732	k__Bacteria (UID203)	901	171	117	Iy174	GCA_031275815.1	SAMN21241830	Mies et al, 2024
			Saccharimonadaceae				8
		Nanosyncoccaceae					8
Patescibacteria	Saccharimonadia	Saccharimonadales	Nanoperiomorbaceae	WQXA01	Th196P4_bin6	Termes hospes	1	0.0527824	59.12	0.43	0	47.9	92.14	732928	7	32	30572	22903	99719	k__Bacteria (UID1453)	901	171	117	Th196P4	GCA_009776375.1	SAMN12582201	Hervé et al. 2020
				WQXA01			1
Patescibacteria	Saccharimonadia	Saccharimonadales	Nanoperiomorbaceae	WRGU01	Nc150P3_bin23	Nasutitermes corniger	1	0.0598884	61.54	0.85	0	47.4	89.94	835037	13	49	22964	17041	80353	k__Bacteria (UID1453)	901	171	117	Nc150P3	GCA_009787245.1	SAMN12582007	Hervé et al. 2020
Patescibacteria	Saccharimonadia	Saccharimonadales	Nanoperiomorbaceae	WRGU01	Nc150P4_bin6	Nasutitermes corniger	1	0.119477	63.25	0.85	0	47.5	90.15	857924	0	51	22653	16822	62813	k__Bacteria (UID1452)	901	171	117	Nc150P4	GCA_009787015.1	SAMN12582017	Hervé et al. 2020
				WRGU01			2
Patescibacteria	Saccharimonadia	Saccharimonadales	Nanoperiomorbaceae	WRHN01	Nt197P3_bin119	Neocapritermes taracua	1	0.0307212	60.83	0.85	0	45.8	90.96	677568	0	6	221628	112928	276045	k__Bacteria (UID1453)	901	171	117	Nt197P3	GCA_009783235.1	SAMN12582036	Hervé et al. 2020
				WRHN01			1
Patescibacteria	Saccharimonadia	Saccharimonadales	Nanoperiomorbaceae	WRLL01	Th196P3_bin19	Termes hospes	1	0.0227118	67.12	0	0	48.8	91.41	904057	0	43	29435	21024	73097	k__Bacteria (UID1453)	901	171	117	Th196P3	GCA_009777625.1	SAMN12582138	Hervé et al. 2020
				WRLL01			1
Patescibacteria	Saccharimonadia	Saccharimonadales	Nanoperiomorbaceae		Pc512_bin123	Prorhinotermes canalifrons	1	0.0398178	55.43	0	0	51.5	89.06	649345	0	54	16460	12024	62424	k__Bacteria (UID1453)	924	161	108	Pc512	GCA_031280785.1	SAMN21242302	Mies et al, 2024
Patescibacteria	Saccharimonadia	Saccharimonadales	Nanoperiomorbaceae		Roe453_bin68	Roisinitermes ebogoensis	1	0.0685501	53.23	0.56	0	47.7	91.24	506008	0	78	7890	6487	19207	k__Bacteria (UID1453)	174	149	89	Roe453	GCA_031287975.1	SAMN21242611	Mies et al, 2024
			Nanoperiomorbaceae				7
Patescibacteria	Saccharimonadia	Saccharimonadales	Nanosyncoccaceae	UBA2834	Nt197P3_bin109	Neocapritermes taracua	1	0.116989	61.68	0.85	0	47.5	92.37	787974	0	7	195460	112567	269285	k__Bacteria (UID1453)	901	171	117	Nt197P3	GCA_009783305.1	SAMN12582032	Hervé et al. 2020
Patescibacteria	Saccharimonadia	Saccharimonadales	Nanosyncoccaceae	UBA2834	Po218_bin33	Porotermes adamsoni	1	0.070661	63.22	0.85	0	46.9	90.22	697830	0	16	55368	43614	117577	k__Bacteria (UID1453)	901	171	117	Po218	GCA_031290255.1	SAMN21242498	Mies et al, 2024
				UBA2834			2
Patescibacteria	Saccharimonadia	Saccharimonadales	Nanosyncoccaceae	WQUV01	Th196P3_bin118	Termes hospes	1	0.0122139	59.9	0.07	0	53.3	88.9	542425	0	87	6373	6234	19729	k__Bacteria (UID2495)	2993	143	89	Th196P3	GCA_009778015.1	SAMN12582119	Hervé et al. 2020
Patescibacteria	Saccharimonadia	Saccharimonadales	Nanosyncoccaceae	WQUV01	Th196P3_bin140	Termes hospes	1	0.0337354	61.49	0	0	54.6	92.34	559390	0	7	116578	79912	138846	k__Bacteria (UID2495)	5449	104	58	Th196P3	GCA_009777795.1	SAMN12582129	Hervé et al. 2020
				WQUV01			2
Patescibacteria	Saccharimonadia	Saccharimonadales	Nanosyncoccaceae	WRFU01	Lab288P4_bin92	Labiotermes labralis	1	0.0196496	62.19	0.93	0	43	90.68	825230	0	39	33734	21159	106436	k__Bacteria (UID2495)	924	161	108	Lab288P4	GCA_009778675.1	SAMN12581991	Hervé et al. 2020
				WRFU01			1
Patescibacteria	Saccharimonadia	Saccharimonadales	Nanosyncoccaceae	WRLZ01	Th196P3_bin58	Termes hospes	1	0.0139998	52.88	0.07	0	47.8	83.23	645058	0	88	9726	7330	19425	k__Bacteria (UID1452)	2993	143	89	Th196P3	GCA_009777365.1	SAMN12582152	Hervé et al. 2020
				WRLZ01			1
Patescibacteria	Saccharimonadia	Saccharimonadales	Nanosyncoccaceae	WRMD01	Th196P3_bin64	Termes hospes	1	0.0362451	58.18	0.85	0	53.8	85.04	834365	0	30	50662	27812	92815	k__Bacteria (UID1453)	901	171	117	Th196P3	GCA_009777315.1	SAMN12582156	Hervé et al. 2020
				WRMD01			1
Patescibacteria	Saccharimonadia	Saccharimonadales	Nanosyncoccaceae		Pcl387_bin78	Procryptotermes leewardensis	1	0.0529552	63.57	0	0	44.4	91.8	542592	0	74	9368	7332	42513	k__Bacteria (UID1453)	2993	143	89	Pcl387	GCA_031278275.1	SAMN21242420	Mies et al, 2024
			Nanosyncoccaceae				8
		Saccharimonadales					15
	Saccharimonadia						30
Patescibacteria							45
Planctomycetota	Phycisphaerae	SM23-33	SM23-33	WRDM01	Lab288P3_bin214	Labiotermes labralis	1	0.0782592	68.65	0.57	0	62.4	85.12	2481172	0	70	53091	35445	136331	k__Bacteria (UID1453)	2921	143	88	Lab288P3	GCA_009783465.1	SAMN12581931	Hervé et al. 2020
				WRDM01			1
			SM23-33				1
		SM23-33					1
Planctomycetota	Phycisphaerae	UBA1845	PWPN01	JACQVT01	Cu122P5_bin40	Nitiditermes sp. A	1	0.0355788	50.41	0.21	50	55.2	86.47	1363539	0	336	4084	4058	15789	k__Bacteria (UID1453)	2921	143	88	Cu122P5	GCA_009782055.1	SAMN12581699	Hervé et al. 2020
				JACQVT01			1
			PWPN01				1
		UBA1845					1
Planctomycetota	Phycisphaerae	WQYP01	WQYP01	WQYP01	Emb289P3_bin83	Embiratermes neotenicus	1	0.042499	50.99	2.27	0	56.9	89.79	2763049	0	572	5179	4830	18270	k__Bacteria (UID2565)	2921	143	88	Emb289P3	GCA_009781335.1	SAMN12581796	Hervé et al. 2020
Planctomycetota	Phycisphaerae	WQYP01	WQYP01	WQYP01	Emb289P4_bin17	Embiratermes neotenicus	1	0.194163	91.48	1.14	0	57	87.16	4647385	0	319	22912	14568	85147	k__Bacteria (UID2565)	2921	143	88	Emb289P4	GCA_009781185.1	SAMN12581804	Hervé et al. 2020
				WQYP01			2
			WQYP01				2
		WQYP01					2
	Phycisphaerae						4
[truncated: 1,047 more rows]

## Sheet: Table_S3
Table S3. Functional classification and activity of CAZyme (sub)families represented in the MAGs analyzed in this study. Unique occurrences of CAZy activities are combinations present in the dataset for a given gene, if combinations were not singletons. CAZyme families with no EC number annotation are indicated with an asterisk (*) and display separately all possible EC numbers that can occur in …
Major lignocellulolytic classification	CAZyme family	EC numbers	Activity
Not classified	GH3	2.4.1.- | 3.2.1.21 | 3.2.1.52	β-glycan phosphorylase | β-glucosidase | β-N-acetylhexosaminidase
		3.2.1.120 | 3.2.1.74	isoprimeverose-producing oligoxyloglucan hydrolase | Exo-β-1,4-glucanase / cellodextrinase
		3.2.1.21	β-glucosidase
		3.2.1.21 | 3.2.1.37	β-glucosidase | Xylan β-1,4-xylosidase
		3.2.1.21 | 3.2.1.74	β-glucosidase | Exo-β-1,4-glucanase (cellodextrinase)
		3.2.1.21 | 3.2.1.126 | 3.2.1.37 | 3.2.1.39 | 3.2.1.58	β-glucosidase | Coniferin β-glucosidase | Xylan β-1,4-xylosidase | glucan endo-1,3-β-D-glucosidase | Exo-β-1,3-glucanase
		3.2.1.21 | 3.2.1.37 | 3.2.1.55 | 3.2.1.23 | 3.2.1.45	β-glucosidase | Xylan β-1,4-xylosidase | α-L-arabinofuranosidase | β-galactosidase | β-glucosylceramidase
		3.2.1.21 | 3.2.1.74 | 3.2.1.6 | 3.2.1.155	β-glucosidase | Exo-β-1,4-glucanase (cellodextrinase) | Endo-β-1,3(4)-glucanase (Lichenase-Laminarinase) | exo-β-1,4-glucanase
		3.2.1.21 | 3.2.1.37 | 3.2.1.74	β-glucosidase | Xylan β-1,4-xylosidase | Exo-β-1,4-glucanase (cellodextrinase)
		3.2.1.21 | 3.2.1.38	β-glucosidase | β-D-fucosidase
Cellulase	GH116	3.2.1.21	β-glucosidase
		3.2.1.21 | 3.2.1.37	β-glucosidase | Xylan β-1,4-xylosidase
	GH148	3.2.1.4	Endo-β-1,4-glucanase (Lichenase)
	GH16_3	3.2.1.39	Endo-β-1,3-glucanase (Laminarinase)
		3.2.1.39 | 3.2.1.6	Endo-β-1,3-glucanase (Laminarinase) | Endo-β-1,3(4)-glucanase (Lichenase-Laminarinase)
	GH16_4*	3.2.1.39	Endo-β-1,3-glucanase (Laminarinase)
	GH30_1*	3.2.1.21	β-glucosidase
		3.2.1.45	β-glucosylceramidase
	GH30_3	3.2.1.39 | 3.2.1.6	Endo-1,3-β-glucanase (Laminarinase) | Endo-β-1,3(4)-glucanase (Lichenase-Laminarinase)
		3.2.1.75	Endo-β-1,6-glucanase
		3.2.1.75 | 3.2.1.39	Endo-β-1,6-glucanase | Endo-1,3-β-glucanase (Laminarinase)
	GH30_6*	3.2.1.21	β-glucosidase
	GH5_14*	3.2.1.21	β-glucosidase
		3.2.1.58	Exo-β-1,3-glucanase
		3.2.1.74	Exo-β-1,4-glucanase (cellodextrinase)
	GH5_2	3.2.1.4	Endo-β-1,4-glucanase
		3.2.1.4 | 3.2.1.39 | 3.2.1.6	Endo-β-1,4-glucanase | Endo-1,3-β-glucanase | Endo-β-1,3(4)-glucanase (Lichenase-Laminarinase)
		3.2.1.4 | 3.2.1.78 | 3.2.1.132	Endo-β-1,4-glucanase | Endo-1,4-β-mannosidase | Chitosanase
	GH5_1	3.2.1.4 | 3.2.1.78 | 3.2.1.73 | 3.2.1.74	Endo-β-1,4-glucanase | mannan endo-1,4-β-mannosidase | Endo-β-1,3-1,4-glucanase (Lichenase) | Exo-β-1,4-glucanase (cellodextrinase)
		3.2.1.4	Endo-β-1,4-glucanase
	GH5_26	3.2.1.4 | 3.2.1.73	Endo-β-1,4-glucanase | Endo-β-1,3-1,4-glucanase (Lichenase)
	GH5_39	3.2.1.4	Endo-β-1,4-glucanase
	GH5_5	3.2.1.4	Endo-β-1,4-glucanase
	GH5_9*	3.2.1.21	β-glucosidase
		3.2.1.58	Exo-β-1,3-glucanase
		3.2.1.75	Endo-β-1,6-glucanase
	GH8	3.2.1.132 | 3.2.1.73 | 3.2.1.4	Chitosanase | Endo-β-1,3-1,4-glucanase (Lichenase) | Endo-β-1,4-glucanase
		3.2.1.156	Oligosaccharide reducing-end xylanase
		3.2.1.4	Endo-β-1,4-glucanase
		3.2.1.4 | 3.2.1.6	Endo-β-1,4-glucanase | Endo-β-1,3(4)-glucanase (Lichenase-Laminarinase)
		3.2.1.8 | 3.2.1.32 | 3.2.1.6	Endo-β-1,4-xylanase | Endo-β-1,3-xylanase | Endo-β-1,3(4)-glucanase (Lichenase-Laminarinase)
	GH9	3.2.1.151 | 3.2.1.4	xyloglucan-specific endo-β-1,4-glucanase | Endo-β-1,4-glucanase
		3.2.1.4 | 3.2.1.91 | 3.2.1.73	Endo-β-1,4-glucanase | Cellobiohydrolase | Endo-β-1,3-1,4-glucanase (Lichenase)
		3.2.1.4	Endo-β-1,4-glucanase
		3.2.1.4 | 3.2.1.73	Endo-β-1,4-glucanase | Endo-β-1,3-1,4-glucanase (Lichenase)
		3.2.1.4 | 3.2.1.6 | 3.2.1.151	Endo-β-1,4-glucanase | Endo-β-1,3(4)-glucanase (Lichenase-Laminarinase) | xyloglucan-specific endo-β-1,4-glucanase
		3.2.1.74 | 3.2.1.165	Exo-β-1,4-glucanase (cellodextrinase) | Exo-β-1,4-glucosaminidase
	GH94	2.4.1.333	β-1,2-oligoglucan phosphorylase
		2.4.1.20 | 2.4.1.49	Cellobiose phosphorylase | Cellodextrin phosphorylase
		2.4.1.31	Laminaribiose phosphorylase
		2.4.1.321	Cellobionic acid phosphorylase
		2.4.1.49	Cellodextrin phosphorylase
	GH16_5	3.2.1.39 | 3.2.1.6	Endo-β-1,3(4)-glucanase (Lichenase-Laminarinase)
	AA7*	1.1.99.-	Cellooligosaccharide dehydrogenase
	AA10	1.14.99.54 | 1.14.99.53	Lytic cellulose monooxygenase | Lytic chitin monooxygenase
Hemicellulase	GH10	3.2.1.8	Endo-β-1,4-xylanase
		3.2.1.37	Xylan β-1,4-xylosidase
		3.2.1.8:21 | 3.2.1.55	Endo-β-1,4-xylanase | α-arabinosidase
		3.2.1.8 | 3.1.1.73 | 3.2.1.55	Endo-β-1,4-xylanase | 1,3;1,4-β-glucan endohydrolase | α-arabinosidase
	GH11	3.2.1.8	Endo-β-1,4-xylanase
		3.2.1.8 | 3.1.1.72	Endo-β-1,4-xylanase | Xylan 1,3-β-xylosidase
	GH2	3.2.1.23	β-galactosidase
		3.2.1.146	β-D-galactofuranosidase
		3.2.1.23 | 3.2.1.108	β-galactosidase | Lactase
		3.2.1.23 | 3.2.1.8	β-galactosidase | Endo-1,4-β-xylanase
		3.2.1.23 | 3.2.1.31	β-galactosidase | β-glucuronidase
		3.2.1.25	β-mannosidase
		3.2.1.31	β-glucuronidase
		3.2.1.37	Xylan β-1,4-xylosidase
	GH26	3.2.1.100	Exo-β-1,4-mannobiohydrolase
		3.2.1.78	Endo-β-1,4-mannanase
		3.2.1.78 | 3.2.1.151 | 3.2.1.4 | 3.2.1.78	Endo-β-1,4-mannanase | Xyloglucan-specific endo-β-1,4-glucanase | Endo-β-1,4-glucanase
	GH30_2	3.2.1.37	Xylan β-1,4-xylosidase
	GH30_5	3.2.1.213	Galactan exo-1,6-β-galactobiohydrolase (non-reducing end)
	GH30_7	3.2.1.8	Endo-β-1,4-xylanase
	GH30_8	3.2.1.136 | 3.2.1.8	Glucuronoarabinoxylan-specific endo-β-1,4-xylanase | Endo-β-1,4-xylanase
	GH43	3.2.1.55	α-L-arabinofuranosidase
		3.2.1.55 | 3.2.1.146	α-L-arabinofuranosidase | β-D-galactofuranosidase
	GH5_10*	3.2.1.37	Xylan β-1,4-xylosidase
		3.2.1.78	Endo-β-1,4-mannanase
	GH5_22	3.2.1.4 | 3.2.1.37	Endo-β-1,4-glucanase | Xylan β-1,4-xylosidase
		3.2.1.37	Xylan β-1,4-xylosidase
		3.2.1.8	Endo-β-1,4-xylanase
	GH5_36	3.2.1.78	Endo-β-1,4-mannanase
	GH5_4	3.2.1.151 | 3.2.1.4	Xyloglucan-specific endo-β-1,4-glucanase | Endo-β-1,4-glucanase
		3.2.1.4	Endo-β-1,4-glucanase
		3.2.1.4 | 3.2.1.73 | 3.2.1.8	Endo-β-1,4-glucanase | Endo-β-1,3-1,4-glucanase (Lichenase) | Endo-β-1,4-xylanase
		3.2.1.4 | 3.2.1.8 | 3.1.1.72	Endo-β-1,4-glucanase | Endo-β-1,4-xylanase | Xylan 1,3-β-xylosidase
		3.2.1.4 | 3.2.1.8 | 3.1.1.72 | 3.2.1.151	Endo-β-1,4-glucanase | Endo-β-1,4-xylanase | Xylan 1,3-β-xylosidase | Xyloglucan-specific endo-β-1,4-glucanase
	GH5_8	3.2.1.78	Endo-β-1,4-mannanase
Ligninase	AA1	1.10.3.2	P-diphenol:oxygen oxidoreductase (Laccase)
	AA2	1.11.1.16	Versatile peroxidase
		1.11.1.14	Diarylpropane oxygenase
		1.11.1.13	Manganese peroxidase
	AA3_2	1.1.3.7	Aryl alcohol oxidase
Pectinase	CE13*	3.1.1.-	Pectin acetylesterase
	CE19	3.1.1.11	Pectin methylesterase
	CE8	3.1.1.11	Pectin methylesterase
	PL1	4.2.2.2	Pectate lyase
	PL10	4.2.2.2	Pectate lyase
	PL9	4.2.2.2	Pectate lyase
		4.2.2.9	Pectate disaccharide-lyase
Chitinase	GH18	3.2.1.14	Chitinase
		3.2.1.14 | 3.2.1.17 | 3.2.1.132	Chitinase | Lysozyme | Chitosanase
	GH19	3.2.1.14	Chitinase

## Sheet: Table_S4
Table S4. Genomic abundance of CAZymes with lignocellulolytic activity in each MAG of the bacterial lineages depicted in Figure 2. Click on [+] or [–] to expand or collapse rows and columns.
Phylum	Class	Order	Family	Genus	Bin	GH3	GH30_1	GH30_3	GH30_6	GH116	GH16_3	GH16_4	GH16_5	GH5_1	GH5_14	GH5_9	GH5_26	GH8	GH9	GH5_2	GH94	GH5_5	GH5_39	Cellulases	GH10	GH11	GH2	GH26	GH30_2	GH30_4	GH30_5	GH30_7	GH30_8	GH43	GH5_10	GH5_22	GH5_8	GH5_4	Hemi-cellulases	AA10	AA7	Cellulose-oxidizing	AA1	AA1_1	AA1_2	AA1_3	AA2	AA3_2	Lignin-oxidizing
Acidobacteriota	Acidobacteriia	Acidobacteriales	Acidobacteriaceae	Edaphobacter	Emb289P4_bin26	6	1	2	1	1	1	0	1	0	0	0	1	0	1	1	2	1	0	13	0	0	11	0	0	2	1	2	2	1	0	0	0	0	19	0	0	0	0	0	0	0	0	0	0
				Edaphobacter		6	1	2	1	1	1	0	1	0	0	0	1	0	1	1	2	1	0	13	0	0	11	0	0	2	1	2	2	1	0	0	0	0	19	0	0	0	0	0	0	0	0	0	0
			Acidobacteriaceae			6	1	2	1	1	1	0	1	0	0	0	1	0	1	1	2	1	0	13	0	0	11	0	0	2	1	2	2	1	0	0	0	0	19	0	0	0	0	0	0	0	0	0	0
		Acidobacteriales				6	1	2	1	1	1	0	1	0	0	0	1	0	1	1	2	1	0	13	0	0	11	0	0	2	1	2	2	1	0	0	0	0	19	0	0	0	0	0	0	0	0	0	0
	Acidobacteriia					6	1	2	1	1	1	0	1	0	0	0	1	0	1	1	2	1	0	13	0	0	11	0	0	2	1	2	2	1	0	0	0	0	19	0	0	0	0	0	0	0	0	0	0
Acidobacteriota	Holophagae	Holophagales	Holophagaceae	WRHW01	Coa324_bin.7	1	0	0	0	0	0	0	0	0	0	0	0	0	0	0	0	0	0	0	0	0	2	0	0	0	0	0	0	0	0	0	0	0	2	0	0	0	0	0	0	0	0	0	0
Acidobacteriota	Holophagae	Holophagales	Holophagaceae	WRHW01	Mcx344_bin.57	1	0	0	0	0	0	0	0	0	0	0	0	0	0	0	0	0	0	0	0	0	0	0	0	0	0	0	0	0	0	0	0	0	0	0	0	0	0	0	0	0	0	0	0
Acidobacteriota	Holophagae	Holophagales	Holophagaceae	WRHW01	Nl494_bin.27	1	0	0	0	0	0	0	0	0	0	0	0	0	0	0	0	0	0	0	0	0	1	0	0	0	0	0	0	0	0	0	0	0	1	0	0	0	0	0	0	0	0	0	0
Acidobacteriota	Holophagae	Holophagales	Holophagaceae	WRHW01	Nt197P3_bin133	2	0	0	0	0	0	0	0	0	0	0	0	0	0	0	0	0	0	0	0	0	3	0	0	0	0	0	0	0	0	0	0	0	3	0	0	0	0	0	0	0	0	0	0
Acidobacteriota	Holophagae	Holophagales	Holophagaceae	WRHW01	Nt197P3_bin31	2	0	0	0	0	0	0	0	0	0	0	0	0	0	0	0	0	0	0	0	0	2	0	0	0	0	0	0	1	0	0	0	0	3	0	0	0	0	0	0	0	0	0	0
Acidobacteriota	Holophagae	Holophagales	Holophagaceae	WRHW01	Nx346_bin.2	1	0	0	0	0	0	0	0	0	0	0	0	0	0	0	0	0	0	0	0	0	6	0	0	0	0	0	0	3	0	0	0	0	9	0	0	0	0	0	0	0	0	0	0
				WRHW01		1.33333	0	0	0	0	0	0	0	0	0	0	0	0	0	0	0	0	0	0	0	0	2.33333	0	0	0	0	0	0	0.666667	0	0	0	0	3	0	0	0	0	0	0	0	0	0	0
			Holophagaceae			1.33333	0	0	0	0	0	0	0	0	0	0	0	0	0	0	0	0	0	0	0	0	2.33333	0	0	0	0	0	0	0.666667	0	0	0	0	3	0	0	0	0	0	0	0	0	0	0
		Holophagales				1.33333	0	0	0	0	0	0	0	0	0	0	0	0	0	0	0	0	0	0	0	0	2.33333	0	0	0	0	0	0	0.666667	0	0	0	0	3	0	0	0	0	0	0	0	0	0	0
	Holophagae					1.33333	0	0	0	0	0	0	0	0	0	0	0	0	0	0	0	0	0	0	0	0	2.33333	0	0	0	0	0	0	0.666667	0	0	0	0	3	0	0	0	0	0	0	0	0	0	0
Acidobacteriota	UBA6911	UBA6911	UBA6911		Lab288P3_bin89	2	0	0	0	0	0	0	0	0	0	0	0	0	0	0	0	0	0	0	0	0	0	0	0	0	0	0	0	0	0	0	0	0	0	0	0	0	0	0	0	0	0	0	0
Acidobacteriota	UBA6911	UBA6911	UBA6911		Ehx436_bin.31	2	0	0	0	0	0	0	0	0	0	0	0	0	0	0	0	0	0	0	0	0	0	0	0	0	0	0	0	0	0	0	0	0	0	0	2	2	0	0	0	0	0	0	0
Acidobacteriota	UBA6911	UBA6911	UBA6911		Hs463_bin.86	2	0	0	0	0	0	0	0	0	0	0	0	0	0	0	0	0	0	0	1	0	0	0	0	0	0	0	0	0	0	0	0	0	1	0	1	1	0	0	0	0	0	0	0
Acidobacteriota	UBA6911	UBA6911	UBA6911		Md513_bin.91	7	0	0	0	0	0	0	0	0	0	0	0	1	1	0	0	0	0	2	0	0	3	0	0	0	0	0	0	1	0	0	0	0	4	0	1	1	0	0	0	0	1	0	1
			UBA6911			3.25	0	0	0	0	0	0	0	0	0	0	0	0.25	0.25	0	0	0	0	0.5	0.25	0	0.75	0	0	0	0	0	0	0.25	0	0	0	0	1.25	0	1	1	0	0	0	0	0.25	0	0.25
		UBA6911				3.25	0	0	0	0	0	0	0	0	0	0	0	0.25	0.25	0	0	0	0	0.5	0.25	0	0.75	0	0	0	0	0	0	0.25	0	0	0	0	1.25	0	1	1	0	0	0	0	0.25	0	0.25
	UBA6911					3.25	0	0	0	0	0	0	0	0	0	0	0	0.25	0.25	0	0	0	0	0.5	0.25	0	0.75	0	0	0	0	0	0	0.25	0	0	0	0	1.25	0	1	1	0	0	0	0	0.25	0	0.25
Acidobacteriota	Vicinamibacteria	Vicinamibacterales	UBA2999	WHSN01	Jx357_bin.24	1	0	0	0	0	0	0	0	0	0	0	0	0	0	0	0	0	0	0	0	0	1	0	0	0	0	0	0	0	0	0	0	0	1	0	0	0	0	0	0	0	0	0	0
				WHSN01		1	0	0	0	0	0	0	0	0	0	0	0	0	0	0	0	0	0	0	0	0	1	0	0	0	0	0	0	0	0	0	0	0	1	0	0	0	0	0	0	0	0	0	0
			UBA2999			1	0	0	0	0	0	0	0	0	0	0	0	0	0	0	0	0	0	0	0	0	1	0	0	0	0	0	0	0	0	0	0	0	1	0	0	0	0	0	0	0	0	0	0
		Vicinamibacterales				1	0	0	0	0	0	0	0	0	0	0	0	0	0	0	0	0	0	0	0	0	1	0	0	0	0	0	0	0	0	0	0	0	1	0	0	0	0	0	0	0	0	0	0
	Vicinamibacteria					1	0	0	0	0	0	0	0	0	0	0	0	0	0	0	0	0	0	0	0	0	1	0	0	0	0	0	0	0	0	0	0	0	1	0	0	0	0	0	0	0	0	0	0
Acidobacteriota						2.33333	0.0833333	0.166667	0.0833333	0.0833333	0.0833333	0	0.0833333	0	0	0	0.0833333	0.0833333	0.166667	0.0833333	0.166667	0.0833333	0	1.25	0.0833333	0	2.41667	0	0	0.166667	0.0833333	0.166667	0.166667	0.5	0	0	0	0	3.58333	0	0.333333	0.333333	0	0	0	0	0.0833333	0	0.0833333
Actinomycetota	Acidimicrobiia	Acidimicrobiales	Acidimicrobiaceae	WQVT01	Emb289P1_bin40	3	0	0	0	0	0	0	0	0	0	0	0	0	0	0	0	0	0	0	0	0	1	2	0	0	0	0	0	0	0	0	0	0	3	0	6	6	0	0	0	0	0	0	0
				WQVT01		3	0	0	0	0	0	0	0	0	0	0	0	0	0	0	0	0	0	0	0	0	1	2	0	0	0	0	0	0	0	0	0	0	3	0	6	6	0	0	0	0	0	0	0
			Acidimicrobiaceae			3	0	0	0	0	0	0	0	0	0	0	0	0	0	0	0	0	0	0	0	0	1	2	0	0	0	0	0	0	0	0	0	0	3	0	6	6	0	0	0	0	0	0	0
		Acidimicrobiales				3	0	0	0	0	0	0	0	0	0	0	0	0	0	0	0	0	0	0	0	0	1	2	0	0	0	0	0	0	0	0	0	0	3	0	6	6	0	0	0	0	0	0	0
	Acidimicrobiia					3	0	0	0	0	0	0	0	0	0	0	0	0	0	0	0	0	0	0	0	0	1	2	0	0	0	0	0	0	0	0	0	0	3	0	6	6	0	0	0	0	0	0	0
Actinomycetota	Actinomycetia	Actinomycetales	Ancillulaceae		Gx485_bin.43	1	0	0	0	0	0	0	0	0	0	0	0	0	0	0	0	0	0	0	0	0	0	0	0	0	0	0	0	0	0	0	0	0	0	0	0	0	0	0	0	0	0	0	0
Actinomycetota	Actinomycetia	Actinomycetales	Ancillulaceae		Hs463_bin.58	0	0	0	0	0	0	0	0	0	0	0	0	0	0	0	0	0	0	0	0	0	0	0	0	0	0	0	0	0	0	0	0	0	0	0	0	0	0	0	0	0	0	0	0
Actinomycetota	Actinomycetia	Actinomycetales	Ancillulaceae		Ncb351_bin.81	2	0	0	0	0	0	0	0	0	0	0	0	0	0	0	0	0	0	0	0	0	0	0	0	0	0	0	0	0	0	0	0	0	0	0	0	0	0	0	0	0	0	0	0
Actinomycetota	Actinomycetia	Actinomycetales	Ancillulaceae		Nm470_bin.85	0	0	0	0	0	0	0	0	0	0	0	0	0	0	0	0	0	0	0	0	0	0	0	0	0	0	0	0	0	0	0	0	0	0	0	0	0	0	0	0	0	0	0	0
Actinomycetota	Actinomycetia	Actinomycetales	Ancillulaceae		Roe453_bin.28	1	0	0	0	0	0	0	0	0	0	0	0	0	0	0	0	0	0	0	0	0	0	0	0	0	0	0	0	0	0	0	0	0	0	0	0	0	0	0	0	0	0	0	0
Actinomycetota	Actinomycetia	Actinomycetales	Ancillulaceae		Roe453_bin.58	1	0	0	0	0	0	0	0	0	0	0	0	0	0	0	0	0	0	0	0	0	0	0	0	0	0	0	0	0	0	0	0	0	0	0	0	0	0	0	0	0	0	0	0
Actinomycetota	Actinomycetia	Actinomycetales	Ancillulaceae		Roe453_bin.66	0	0	0	0	0	0	0	0	0	0	0	0	0	0	0	0	0	0	0	0	0	0	0	0	0	0	0	0	1	0	0	0	0	1	0	0	0	0	0	0	0	0	0	0
Actinomycetota	Actinomycetia	Actinomycetales	Ancillulaceae	Ancillula	Gsp477_bin.129	0	0	0	0	0	0	0	0	0	0	0	0	0	0	0	0	0	0	0	0	0	0	0	0	0	0	0	0	1	0	0	0	0	1	0	0	0	0	0	0	0	0	0	0
Actinomycetota	Actinomycetia	Actinomycetales	Ancillulaceae	Ancillula	Hm464_bin.179	0	0	0	0	0	0	0	0	0	0	0	0	0	0	0	0	0	0	0	0	0	0	0	0	0	0	0	0	0	0	0	0	0	0	0	0	0	0	0	0	0	0	0	0
Actinomycetota	Actinomycetia	Actinomycetales	Ancillulaceae	Ancillula	Im510_bin.94	0	0	0	0	0	0	0	0	0	0	0	0	0	0	0	0	0	0	0	0	0	0	0	0	0	0	0	0	1	0	0	0	0	1	0	0	0	0	0	0	0	0	0	0
Actinomycetota	Actinomycetia	Actinomycetales	Ancillulaceae	Ancillula	Kf353_bin.77	0	0	0	0	0	0	0	0	0	0	0	0	0	0	0	0	0	0	0	0	0	0	0	0	0	0	0	0	1	0	0	0	0	1	0	0	0	0	0	0	0	0	0	0
Actinomycetota	Actinomycetia	Actinomycetales	Ancillulaceae	Ancillula	Ncb351_bin.109	1	0	0	0	0	0	0	0	0	0	0	0	0	0	0	0	0	0	0	0	0	1	0	0	0	0	0	0	0	0	0	0	0	1	0	0	0	0	0	0	0	0	0	0
Actinomycetota	Actinomycetia	Actinomycetales	Ancillulaceae	Ancillula	Pc512_bin.108	0	0	0	0	0	0	0	0	0	0	0	0	0	0	0	0	0	0	0	0	0	0	0	0	0	0	0	0	0	0	0	0	0	0	0	0	0	0	0	0	0	0	0	0
				Ancillula		0.166667	0	0	0	0	0	0	0	0	0	0	0	0	0	0	0	0	0	0	0	0	0.166667	0	0	0	0	0	0	0.5	0	0	0	0	0.666667	0	0	0	0	0	0	0	0	0	0
			Ancillulaceae			0.461538	0	0	0	0	0	0	0	0	0	0	0	0	0	0	0	0	0	0	0	0	0.0769231	0	0	0	0	0	0	0.307692	0	0	0	0	0.384615	0	0	0	0	0	0	0	0	0	0
Actinomycetota	Actinomycetia	Actinomycetales	Bifidobacteriaceae		Hm464_bin.88	9	0	0	0	0	0	0	0	0	0	0	0	0	0	0	0	0	0	0	0	0	0	0	0	0	0	0	0	0	0	0	0	0	0	0	0	0	0	0	0	0	0	0	0
Actinomycetota	Actinomycetia	Actinomycetales	Bifidobacteriaceae	WQXJ01	Cd354_bin.28	1	0	0	0	0	1	0	1	1	1	1	0	0	0	0	1	1	1	8	0	0	0	0	0	0	0	0	0	0	0	1	0	1	2	0	0	0	0	0	0	0	0	0	0
Actinomycetota	Actinomycetia	Actinomycetales	Bifidobacteriaceae	WQXJ01	Cd354_bin.95	5	0	0	0	0	0	0	0	1	1	1	0	0	0	0	0	0	1	4	1	0	6	2	0	1	1	0	0	1	0	1	1	0	14	0	0	0	0	0	0	0	0	0	0
Actinomycetota	Actinomycetia	Actinomycetales	Bifidobacteriaceae	WQXJ01	Ct408_bin.70	3	0	0	0	0	0	0	0	0	0	0	0	0	0	0	0	0	0	0	0	0	0	0	0	0	0	0	0	0	0	0	0	0	0	0	0	0	0	0	0	0	0	0	0
Actinomycetota	Actinomycetia	Actinomycetales	Bifidobacteriaceae	WQXJ01	Gsp477_bin.170	2	0	0	0	0	0	0	0	0	0	0	0	0	0	0	1	0	0	1	0	0	0	0	0	0	0	0	0	0	0	0	0	0	0	0	0	0	0	0	0	0	0	0	0
Actinomycetota	Actinomycetia	Actinomycetales	Bifidobacteriaceae	WQXJ01	Gsp477_bin.37	6	0	0	0	0	0	0	0	0	0	0	0	0	0	0	2	0	0	2	0	0	6	0	0	0	0	0	0	0	0	0	0	0	6	0	0	0	0	0	0	0	0	0	0
Actinomycetota	Actinomycetia	Actinomycetales	Bifidobacteriaceae	WQXJ01	Gx481_bin.98	13	1	1	1	1	0	0	0	1	1	1	0	0	0	1	1	1	2	12	2	0	0	0	0	1	0	0	1	1	0	1	0	2	8	0	0	0	0	0	0	0	0	0	0
Actinomycetota	Actinomycetia	Actinomycetales	Bifidobacteriaceae	WQXJ01	Gx485_bin.147	0	0	0	0	0	0	0	0	0	0	0	0	0	0	0	1	0	0	1	0	0	0	0	0	0	0	0	0	0	0	0	0	0	0	0	1	1	0	0	0	0	0	0	0
Actinomycetota	Actinomycetia	Actinomycetales	Bifidobacteriaceae	WQXJ01	Im510_bin.111	5	0	0	0	0	1	0	1	0	0	0	0	0	0	0	0	0	0	2	0	0	0	0	0	0	0	0	0	0	0	0	0	0	0	0	1	1	0	0	0	0	0	0	0
Actinomycetota	Actinomycetia	Actinomycetales	Bifidobacteriaceae	WQXJ01	Im510_bin.50	1	0	0	0	0	0	0	0	0	0	0	0	0	0	0	1	0	0	1	0	0	0	0	0	0	0	0	0	0	0	0	0	0	0	0	0	0	0	0	0	0	0	0	0
Actinomycetota	Actinomycetia	Actinomycetales	Bifidobacteriaceae	WQXJ01	Md513_bin.114	5	0	0	0	1	0	0	0	0	0	0	0	0	0	0	1	0	0	2	1	0	3	0	0	0	0	0	0	2	0	0	0	0	6	0	1	1	0	0	0	0	0	0	0
Actinomycetota	Actinomycetia	Actinomycetales	Bifidobacteriaceae	WQXJ01	Md513_bin.16	2	0	0	0	0	0	0	0	0	0	0	0	0	0	0	1	0	0	1	1	0	0	0	0	0	1	0	0	3	0	0	0	0	5	0	1	1	0	0	0	0	0	0	0
Actinomycetota	Actinomycetia	Actinomycetales	Bifidobacteriaceae	WQXJ01	Nc350_bin.167	2	0	0	0	0	0	0	0	0	0	0	0	0	0	0	1	0	0	1	0	0	0	0	0	0	0	0	0	0	0	0	0	0	0	0	1	1	0	0	0	0	0	0	0
[truncated: 2,921 more rows]
[truncated: 9 more columns]

## Sheet: Table_S5
Table S5. Genomic abundance of all CAZymes across all MAGs included in this study. Click on [+] or [–] to expand or collapse rows and columns.
[truncated: 2,983 more rows]
[truncated: 523 more columns]

[truncated: 1 more sheets: Table_S6]
